# Supplementary material for: (4-Hydr­oxy-2-oxidobenzaldehyde thio­semicarbazonato-κ3 O 2,N 1,S)(1,10-phenanthroline-κ2 N,N′)zinc(II) dimethyl sulfoxide disolvate monohydrate
Source: Acta Crystallogr Sect E Struct Rep Online. 2008 Dec 13;65(Pt 1):m61–2. doi: 10.1107/S160053680804169X (PMC2967903; doi:10.1107/S160053680804169X)
Supplement: Supplementary file 1 [file e-65-00m61-sup1.cif]

##############################################################################
###                                                                        ###
###        Electronic paper (Acta Crystallographica Section E)             ###
###                                                                        ###
##############################################################################
#                                                                            #
# This CIF contains the data in a paper accepted for publication in Acta     #
# Crystallographica Section E. It conforms to the requirements of Notes      #
# for Authors for Section E, and has been peer reviewed under the auspices   #
# of the IUCr Commission on Journals.                                        #
#                                                                            #
# Full details of the Crystallographic Information File format               #
# are given in the paper "The Crystallographic Information File (CIF):       #
# a New Standard Archive File for Crystallography" by S. R. Hall, F. H.      #
# Allen and I. D. Brown [Acta Cryst. (1991), A47, 655-685].                  #
#                                                                            #
# The current version of the core CIF dictionary is obtainable from          #
# ftp://ftp.iucr.org/pub/cif_core.dic. The current version number is 2.4.    #
#                                                                            #
# Software is freely available for graphical display of the structure(s) in  #
# this CIF.  For information consult the CIF home page http://www.iucr.org/  #
# cif/home.html                                                              #
#                                                                            #
# This file may be used for bona fide research purposes within the           #
# scientific community so long as proper attribution is given to the journal # 
# article from which it was obtained.                                        #
#                                                                            #
##############################################################################
                                             
data_I
_audit_creation_method     SHELXL-97
_chemical_name_systematic
;
(4-Hydroxy-2-oxidobenzaldehyde
thiosemicarbazonato-\k^3^<i>O</i>^2^,<i>N</i>^1^,<i>S</i>)(1,10-
phenanthroline-\k^2^<i>N</i>,<i>N</i>')zinc(II)
dimethyl sulfoxide disolvate monohydrate
;
_chemical_name_common     ?
_chemical_formula_moiety     'C20 H15 N5 O2 S1 Zn, 2C2 H6 O S, H2 O'
_chemical_formula_sum     'C24 H29 N5 O5 S3 Zn'
_chemical_formula_iupac     '[Zn (C8 H7 N3 O2 S) (C12 H8 N2)], 2C2 H6 O S, H2 O'
_chemical_formula_weight     629.07
_chemical_melting_point     ?
_symmetry_cell_setting     Triclinic
_symmetry_space_group_name_H-M     'P -1'
_symmetry_space_group_name_Hall     '-P 1'
loop_
    _symmetry_equiv_pos_as_xyz
    'x, y, z'
    '-x, -y, -z'
_cell_length_a     9.3582(5)
_cell_length_b     9.8181(5)
_cell_length_c     15.2913(8)
_cell_angle_alpha     73.641(3)
_cell_angle_beta     82.482(4)
_cell_angle_gamma     88.059(4)
_cell_volume     1336.50(10)
_cell_formula_units_Z     2
_cell_measurement_reflns_used     932
_cell_measurement_theta_min     2.2
_cell_measurement_theta_max     21.9
_cell_measurement_temperature     100(2)
_exptl_crystal_description     Prism
_exptl_crystal_colour     Yellow
_exptl_crystal_size_max     0.05
_exptl_crystal_size_mid     0.01
_exptl_crystal_size_min     0.01
_exptl_crystal_density_diffrn     1.563
_exptl_crystal_density_meas     ?
_exptl_crystal_density_method     'not measured'
_exptl_crystal_F_000     652
_exptl_absorpt_coefficient_mu     1.199
_exptl_absorpt_correction_type     Multi-scan
_exptl_absorpt_process_details     '(SADABS; Sheldrick, 1996)'
_exptl_absorpt_correction_T_min     0.9425
_exptl_absorpt_correction_T_max     0.9881
_diffrn_ambient_temperature     100(2)
_diffrn_radiation_type     MoK\a
_diffrn_radiation_wavelength     0.71073
_diffrn_radiation_source     'fine-focus sealed tube'
_diffrn_radiation_monochromator     graphite
_diffrn_measurement_device_type     'Bruker SMART APEX'
_diffrn_measurement_method     \w
_diffrn_detector_area_resol_mean     ?
_diffrn_reflns_number     12760
_diffrn_reflns_av_R_equivalents     0.0969
_diffrn_reflns_av_sigmaI/netI     0.1692
_diffrn_reflns_theta_min     1.40
_diffrn_reflns_theta_max     27.50
_diffrn_reflns_theta_full     27.50
_diffrn_measured_fraction_theta_max     0.997
_diffrn_measured_fraction_theta_full     0.997
_diffrn_reflns_limit_h_min     -12
_diffrn_reflns_limit_h_max     12
_diffrn_reflns_limit_k_min     -12
_diffrn_reflns_limit_k_max     12
_diffrn_reflns_limit_l_min     -19
_diffrn_reflns_limit_l_max     19
_diffrn_standards_number     0
_diffrn_standards_interval_count     0
_diffrn_standards_interval_time     0
_diffrn_standards_decay_%     0
_reflns_number_total     6125
_reflns_number_gt     3397
_reflns_threshold_expression     I>2\s(I)
_refine_ls_structure_factor_coef     Fsqd
_refine_ls_matrix_type     full
_refine_ls_R_factor_all     0.1474
_refine_ls_R_factor_gt     0.0741
_refine_ls_wR_factor_gt     0.1656
_refine_ls_wR_factor_ref     0.2114
_refine_ls_goodness_of_fit_ref     0.983
_refine_ls_restrained_S_all     0.983
_refine_ls_number_reflns     6125
_refine_ls_number_parameters     344
_refine_ls_number_restraints     27
_refine_ls_hydrogen_treatment     constr
_refine_ls_weighting_scheme     calc
_refine_ls_weighting_details
                 'calc w=1/[\s^2^(Fo^2^)+(0.0989P)^2^] where P=(Fo^2^+2Fc^2^)/3'
_atom_sites_solution_hydrogens     geom
_atom_sites_solution_primary     direct
_atom_sites_solution_secondary     difmap
_refine_ls_shift/su_max     0.001
_refine_ls_shift/su_mean     0.001
_refine_diff_density_max     1.511
_refine_diff_density_min     -1.288
_refine_ls_extinction_method     none
_refine_ls_extinction_coef     ?
loop_
    _atom_type_symbol
    _atom_type_description
    _atom_type_scat_dispersion_real
    _atom_type_scat_dispersion_imag
    _atom_type_scat_source
    'C' 'C' 0.0033 0.0016
                         'International Tables Vol C Tables 4.2.6.8 and 6.1.1.4'
    'H' 'H' 0.0000 0.0000
                         'International Tables Vol C Tables 4.2.6.8 and 6.1.1.4'
    'N' 'N' 0.0061 0.0033
                         'International Tables Vol C Tables 4.2.6.8 and 6.1.1.4'
    'O' 'O' 0.0106 0.0060
                         'International Tables Vol C Tables 4.2.6.8 and 6.1.1.4'
    'S' 'S' 0.1246 0.1234
                         'International Tables Vol C Tables 4.2.6.8 and 6.1.1.4'
    'Zn' 'Zn' 0.2839 1.4301
                         'International Tables Vol C Tables 4.2.6.8 and 6.1.1.4'
_computing_data_collection     'APEX2 (Bruker, 2007)'
_computing_cell_refinement     'SAINT (Bruker, 2007)'
_computing_data_reduction     'SAINT (Bruker, 2007)'
_computing_structure_solution     'SHELXS97 (Sheldrick, 2008)'
_computing_structure_refinement     'SHELXL97 (Sheldrick, 2008)'
_computing_molecular_graphics     'X-SEED (Barbour, 2001)'
_computing_publication_material     'publCIF (Westrip, 2009)'
loop_
    _atom_site_type_symbol
    _atom_site_label
    _atom_site_fract_x
    _atom_site_fract_y
    _atom_site_fract_z
    _atom_site_U_iso_or_equiv
    _atom_site_adp_type
    _atom_site_calc_flag
    _atom_site_refinement_flags
    _atom_site_occupancy
    _atom_site_disorder_assembly
    _atom_site_disorder_group
    Zn Zn1 0.78197(8) 1.15841(8) 0.72088(5) 0.0148(2) Uani d . 1 . .
    S S1 0.86430(18) 1.30637(17) 0.80123(11) 0.0196(4) Uani d . 1 . .
    S S2 0.30700(19) 0.28436(18) 0.79460(12) 0.0228(4) Uani d . 1 . .
    S S3 1.2635(3) 1.5316(3) 0.9107(2) 0.0249(10) Uani d PDU 0.564(6) A 1
    S S3' 1.1708(4) 1.5622(4) 0.9722(3) 0.0235(13) Uani d PDU 0.436(6) A 2
    O O1 0.6115(5) 1.0571(4) 0.7064(3) 0.0183(10) Uani d . 1 . .
    O O2 0.4103(5) 0.6534(5) 0.6604(3) 0.0206(10) Uani d . 1 . .
    H H2 0.4048 0.5648 0.6818 0.031 Uiso calc R 1 . .
    O O3 0.4176(5) 0.3697(5) 0.7213(3) 0.0254(11) Uani d . 1 . .
    O O4 1.1918(7) 1.4255(6) 0.9740(4) 0.067(2) Uani d D 1 . .
    O O1W 0.5152(5) 0.8171(5) 0.4620(4) 0.0352(13) Uani d . 1 . .
    H H1W1 0.4596 0.8455 0.4217 0.053 Uiso d R 1 . .
    H H1W2 0.4664 0.7745 0.5118 0.053 Uiso d R 1 . .
    N N1 0.8024(6) 1.0029(6) 0.8431(4) 0.0180(12) Uani d . 1 . .
    N N2 0.8839(6) 1.0295(6) 0.9059(4) 0.0173(12) Uani d . 1 . .
    N N3 0.9991(6) 1.1973(6) 0.9465(4) 0.0198(12) Uani d . 1 . .
    H H31 1.0275 1.1297 0.9922 0.024 Uiso calc R 1 . .
    H H32 1.0243 1.2860 0.9385 0.024 Uiso calc R 1 . .
    N N4 0.7906(6) 1.3147(6) 0.5889(4) 0.0169(12) Uani d U 1 . .
    N N5 0.9576(5) 1.0814(5) 0.6433(4) 0.0141(11) Uani d . 1 . .
    C C1 0.6018(7) 0.9163(7) 0.7315(4) 0.0166(14) Uani d . 1 . .
    C C2 0.5111(6) 0.8529(6) 0.6879(4) 0.0147(13) Uani d . 1 . .
    H H2A 0.4559 0.9117 0.6439 0.018 Uiso calc R 1 . .
    C C3 0.4999(7) 0.7065(7) 0.7073(4) 0.0177(14) Uani d . 1 . .
    C C4 0.5791(7) 0.6167(7) 0.7718(4) 0.0182(14) Uani d . 1 . .
    H H4 0.5747 0.5165 0.7834 0.022 Uiso calc R 1 . .
    C C5 0.6633(7) 0.6775(7) 0.8177(4) 0.0174(14) Uani d . 1 . .
    H H5 0.7162 0.6171 0.8624 0.021 Uiso calc R 1 . .
    C C6 0.6750(7) 0.8259(6) 0.8015(4) 0.0144(13) Uani d . 1 . .
    C C7 0.7622(6) 0.8737(7) 0.8587(4) 0.0152(13) Uani d . 1 . .
    H H7 0.7915 0.8055 0.9108 0.018 Uiso calc R 1 . .
    C C8 0.9168(7) 1.1651(7) 0.8889(4) 0.0163(14) Uani d . 1 . .
    C C9 0.7054(7) 1.4278(6) 0.5623(5) 0.0173(14) Uani d . 1 . .
    H H9 0.6259 1.4427 0.6040 0.021 Uiso calc R 1 . .
    C C10 0.7303(7) 1.5230(7) 0.4761(4) 0.0180(14) Uani d . 1 . .
    H H10 0.6672 1.6012 0.4589 0.022 Uiso calc R 1 . .
    C C11 0.8459(7) 1.5049(7) 0.4152(5) 0.0194(14) Uani d . 1 . .
    H H11 0.8637 1.5712 0.3563 0.023 Uiso calc R 1 . .
    C C12 0.9394(4) 1.3858(3) 0.4409(3) 0.0162(13) Uani d GU 1 . .
    C C14 1.0583(4) 1.3616(4) 0.3825(2) 0.0191(14) Uani d G 1 . .
    H H14 1.0802 1.4255 0.3230 0.023 Uiso calc R 1 . .
    C C15 1.1451(4) 1.2440(4) 0.4113(2) 0.0189(14) Uani d G 1 . .
    H H15 1.2264 1.2274 0.3714 0.023 Uiso calc R 1 . .
    C C16 1.1131(4) 1.1505(3) 0.4984(3) 0.0180(14) Uani d G 1 . .
    C C17 0.9942(4) 1.1746(4) 0.5568(2) 0.0143(13) Uani d G 1 . .
    C C13 0.9074(4) 1.2923(4) 0.5280(2) 0.0147(13) Uani d G 1 . .
    C C18 1.1962(7) 1.0255(7) 0.5292(5) 0.0184(14) Uani d . 1 . .
    H H18 1.2784 1.0062 0.4911 0.022 Uiso calc R 1 . .
    C C19 1.1562(6) 0.9336(7) 0.6142(4) 0.0164(14) Uani d . 1 . .
    H H19 1.2095 0.8493 0.6353 0.020 Uiso calc R 1 . .
    C C20 1.0360(7) 0.9656(6) 0.6694(5) 0.0167(14) Uani d . 1 . .
    H H20 1.0093 0.9013 0.7283 0.020 Uiso calc R 1 . .
    C C21 0.2630(8) 0.1380(7) 0.7548(5) 0.0269(16) Uani d . 1 . .
    H H21A 0.2223 0.1737 0.6967 0.040 Uiso calc R 1 . .
    H H21B 0.1922 0.0768 0.8007 0.040 Uiso calc R 1 . .
    H H21C 0.3503 0.0834 0.7452 0.040 Uiso calc R 1 . .
    C C22 0.4045(8) 0.1879(8) 0.8850(5) 0.0302(17) Uani d . 1 . .
    H H22A 0.4803 0.1322 0.8607 0.045 Uiso calc R 1 . .
    H H22B 0.3387 0.1240 0.9330 0.045 Uiso calc R 1 . .
    H H22C 0.4483 0.2545 0.9110 0.045 Uiso calc R 1 . .
    C C23 1.3333(8) 1.6563(9) 0.9636(6) 0.040(2) Uani d D 1 . .
    H H23A 1.2790 1.6460 1.0245 0.060 Uiso calc PR 0.564(6) A 1
    H H23B 1.3231 1.7535 0.9249 0.060 Uiso calc PR 0.564(6) A 1
    H H23C 1.4354 1.6364 0.9699 0.060 Uiso calc PR 0.564(6) A 1
    H H23D 1.4092 1.6188 0.9286 0.060 Uiso d PR 0.436(6) A 2
    H H23E 1.3584 1.6458 1.0241 0.060 Uiso d PR 0.436(6) A 2
    H H23F 1.3202 1.7551 0.9337 0.060 Uiso d PR 0.436(6) A 2
    C C24 1.1292(9) 1.6561(9) 0.8566(6) 0.053(3) Uani d D 1 . .
    H H24A 1.0568 1.6040 0.8379 0.080 Uiso calc PR 0.564(6) A 1
    H H24B 1.1768 1.7262 0.8025 0.080 Uiso calc PR 0.564(6) A 1
    H H24C 1.0823 1.7047 0.9005 0.080 Uiso calc PR 0.564(6) A 1
    H H24D 1.0779 1.5941 0.8330 0.080 Uiso d PR 0.436(6) A 2
    H H24E 1.2174 1.6865 0.8169 0.080 Uiso d PR 0.436(6) A 2
    H H24F 1.0709 1.7375 0.8595 0.080 Uiso d PR 0.436(6) A 2
loop_
    _atom_site_aniso_label
    _atom_site_aniso_U_11
    _atom_site_aniso_U_22
    _atom_site_aniso_U_33
    _atom_site_aniso_U_12
    _atom_site_aniso_U_13
    _atom_site_aniso_U_23
    Zn1 0.0175(4) 0.0132(4) 0.0153(4) -0.0021(3) -0.0029(3) -0.0061(3)
    S1 0.0279(9) 0.0143(8) 0.0187(9) -0.0024(7) -0.0078(7) -0.0056(7)
    S2 0.0245(9) 0.0196(9) 0.0275(10) -0.0028(7) -0.0038(8) -0.0111(7)
    S3 0.0274(18) 0.0231(18) 0.0235(18) -0.0044(13) 0.0022(14) -0.0072(14)
    S3' 0.027(2) 0.022(2) 0.024(2) -0.0031(16) -0.0019(17) -0.0097(17)
    O1 0.019(2) 0.009(2) 0.028(3) -0.0014(18) -0.007(2) -0.0063(19)
    O2 0.023(2) 0.015(2) 0.027(3) -0.005(2) -0.006(2) -0.009(2)
    O3 0.030(3) 0.025(3) 0.027(3) -0.008(2) -0.004(2) -0.016(2)
    O4 0.110(6) 0.026(3) 0.072(5) -0.001(4) -0.061(5) -0.003(3)
    O1W 0.036(3) 0.038(3) 0.033(3) -0.009(3) -0.012(2) -0.008(3)
    N1 0.019(3) 0.019(3) 0.019(3) -0.003(2) -0.005(2) -0.008(2)
    N2 0.021(3) 0.018(3) 0.018(3) -0.002(2) -0.007(2) -0.012(2)
    N3 0.031(3) 0.012(3) 0.021(3) -0.002(2) -0.015(3) -0.007(2)
    N4 0.019(2) 0.018(2) 0.020(3) -0.004(2) -0.005(2) -0.013(2)
    N5 0.016(3) 0.012(3) 0.017(3) 0.000(2) -0.009(2) -0.005(2)
    C1 0.015(3) 0.018(3) 0.020(3) -0.002(3) -0.006(3) -0.008(3)
    C2 0.011(3) 0.016(3) 0.019(3) -0.002(2) -0.002(3) -0.008(3)
    C3 0.018(3) 0.017(3) 0.019(3) -0.002(3) 0.002(3) -0.009(3)
    C4 0.021(3) 0.011(3) 0.022(4) -0.007(3) 0.005(3) -0.006(3)
    C5 0.017(3) 0.015(3) 0.019(3) -0.007(3) 0.002(3) -0.004(3)
    C6 0.017(3) 0.011(3) 0.016(3) -0.002(2) 0.003(3) -0.008(3)
    C7 0.016(3) 0.015(3) 0.012(3) -0.006(3) 0.000(3) -0.001(3)
    C8 0.016(3) 0.020(3) 0.015(3) -0.005(3) 0.001(3) -0.009(3)
    C9 0.018(3) 0.015(3) 0.023(4) 0.004(3) -0.007(3) -0.009(3)
    C10 0.021(3) 0.014(3) 0.024(4) 0.001(3) -0.007(3) -0.010(3)
    C11 0.022(3) 0.013(3) 0.021(4) -0.001(3) -0.004(3) -0.002(3)
    C12 0.019(3) 0.015(3) 0.019(3) -0.005(2) -0.007(2) -0.010(2)
    C14 0.024(3) 0.015(3) 0.020(3) -0.005(3) -0.002(3) -0.007(3)
    C15 0.016(3) 0.020(3) 0.025(4) -0.005(3) 0.000(3) -0.014(3)
    C16 0.015(3) 0.019(3) 0.024(4) -0.006(3) -0.002(3) -0.012(3)
    C17 0.014(3) 0.013(3) 0.018(3) -0.007(2) -0.001(3) -0.009(3)
    C13 0.018(3) 0.013(3) 0.018(3) -0.003(3) -0.005(3) -0.011(3)
    C18 0.014(3) 0.021(3) 0.026(4) 0.002(3) -0.008(3) -0.015(3)
    C19 0.013(3) 0.016(3) 0.023(4) 0.003(3) -0.008(3) -0.009(3)
    C20 0.018(3) 0.011(3) 0.023(3) 0.004(3) -0.005(3) -0.008(3)
    C21 0.029(4) 0.020(4) 0.035(4) -0.002(3) -0.004(3) -0.012(3)
    C22 0.038(4) 0.026(4) 0.026(4) -0.001(3) -0.009(3) -0.004(3)
    C23 0.043(5) 0.037(5) 0.042(5) -0.014(4) 0.001(4) -0.014(4)
    C24 0.058(6) 0.042(5) 0.049(6) 0.004(5) -0.026(5) 0.012(5)
loop_
    _geom_bond_atom_site_label_1
    _geom_bond_atom_site_label_2
    _geom_bond_site_symmetry_2
    _geom_bond_distance
    _geom_bond_publ_flag
    Zn1 O1 . 1.976(4) ?
    Zn1 N1 . 2.081(5) ?
    Zn1 N5 . 2.143(5) ?
    Zn1 N4 . 2.157(5) ?
    Zn1 S1 . 2.3542(18) ?
    S1 C8 . 1.744(7) ?
    S2 O3 . 1.502(5) ?
    S2 C22 . 1.782(7) ?
    S2 C21 . 1.790(7) ?
    S3 O4 . 1.335(7) ?
    S3 C23 . 1.825(8) ?
    S3 C24 . 1.832(8) ?
    S3 H23D . 1.7249 ?
    S3' O4 . 1.342(7) ?
    S3' C23 . 1.777(8) ?
    S3' C24 . 1.834(9) ?
    O1 C1 . 1.329(7) ?
    O2 C3 . 1.373(8) ?
    O2 H2 . 0.8400 ?
    O1W H1W1 . 0.8400 ?
    O1W H1W2 . 0.8400 ?
    N1 C7 . 1.282(8) ?
    N1 N2 . 1.385(7) ?
    N2 C8 . 1.321(8) ?
    N3 C8 . 1.349(8) ?
    N3 H31 . 0.8800 ?
    N3 H32 . 0.8800 ?
    N4 C9 . 1.344(8) ?
    N4 C13 . 1.394(6) ?
    N5 C20 . 1.325(8) ?
    N5 C17 . 1.388(6) ?
    C1 C2 . 1.405(8) ?
    C1 C6 . 1.421(9) ?
    C2 C3 . 1.389(9) ?
    C2 H2A . 0.9500 ?
    C3 C4 . 1.398(9) ?
    C4 C5 . 1.373(9) ?
    C4 H4 . 0.9500 ?
    C5 C6 . 1.413(8) ?
    C5 H5 . 0.9500 ?
    C6 C7 . 1.448(9) ?
    C7 H7 . 0.9500 ?
    C9 C10 . 1.381(9) ?
    C9 H9 . 0.9500 ?
    C10 C11 . 1.373(9) ?
    C10 H10 . 0.9500 ?
    C11 C12 . 1.432(7) ?
    C11 H11 . 0.9500 ?
    C12 C14 . 1.3900 ?
    C12 C13 . 1.3900 ?
    C14 C15 . 1.3900 ?
    C14 H14 . 0.9500 ?
    C15 C16 . 1.3900 ?
    C15 H15 . 0.9500 ?
    C16 C17 . 1.3900 ?
    C16 C18 . 1.427(7) ?
    C17 C13 . 1.3900 ?
    C18 C19 . 1.371(9) ?
    C18 H18 . 0.9500 ?
    C19 C20 . 1.397(9) ?
    C19 H19 . 0.9500 ?
    C20 H20 . 0.9500 ?
    C21 H21A . 0.9800 ?
    C21 H21B . 0.9800 ?
    C21 H21C . 0.9800 ?
    C22 H22A . 0.9800 ?
    C22 H22B . 0.9800 ?
    C22 H22C . 0.9800 ?
    C23 H23A . 0.9800 ?
    C23 H23B . 0.9800 ?
    C23 H23C . 0.9800 ?
    C23 H23D . 0.9601 ?
    C23 H23E . 0.9600 ?
    C23 H23F . 0.9600 ?
    C24 H24A . 0.9800 ?
    C24 H24B . 0.9800 ?
    C24 H24C . 0.9800 ?
    C24 H24D . 0.9599 ?
    C24 H24E . 0.9600 ?
    C24 H24F . 0.9601 ?
loop_
    _geom_angle_atom_site_label_1
    _geom_angle_atom_site_label_2
    _geom_angle_atom_site_label_3
    _geom_angle_site_symmetry_1
    _geom_angle_site_symmetry_3
    _geom_angle
    _geom_angle_publ_flag
    O1 Zn1 N1 . . 89.26(19) ?
    O1 Zn1 N5 . . 104.25(19) ?
    N1 Zn1 N5 . . 94.6(2) ?
    O1 Zn1 N4 . . 95.47(18) ?
    N1 Zn1 N4 . . 172.4(2) ?
    N5 Zn1 N4 . . 78.52(19) ?
    O1 Zn1 S1 . . 143.98(15) ?
    N1 Zn1 S1 . . 82.37(15) ?
    N5 Zn1 S1 . . 111.28(14) ?
    N4 Zn1 S1 . . 97.11(14) ?
    C8 S1 Zn1 . . 93.9(2) ?
    O3 S2 C22 . . 105.7(3) ?
    O3 S2 C21 . . 105.6(3) ?
    C22 S2 C21 . . 97.8(4) ?
    O4 S3 C23 . . 111.0(4) ?
    O4 S3 C24 . . 107.3(4) ?
    C23 S3 C24 . . 93.9(4) ?
    O4 S3 H23D . . 124.6 ?
    C24 S3 H23D . . 111.8 ?
    O4 S3' C23 . . 113.4(5) ?
    O4 S3' C24 . . 106.8(4) ?
    C23 S3' C24 . . 95.5(4) ?
    C1 O1 Zn1 . . 122.6(4) ?
    C3 O2 H2 . . 109.5 ?
    S3 O4 S3' . . 57.4(3) ?
    H1W1 O1W H1W2 . . 108.8 ?
    C7 N1 N2 . . 115.8(5) ?
    C7 N1 Zn1 . . 123.3(4) ?
    N2 N1 Zn1 . . 119.9(4) ?
    C8 N2 N1 . . 113.3(5) ?
    C8 N3 H31 . . 120.0 ?
    C8 N3 H32 . . 120.0 ?
    H31 N3 H32 . . 120.0 ?
    C9 N4 C13 . . 119.3(5) ?
    C9 N4 Zn1 . . 128.9(4) ?
    C13 N4 Zn1 . . 111.7(3) ?
    C20 N5 C17 . . 119.0(5) ?
    C20 N5 Zn1 . . 128.8(4) ?
    C17 N5 Zn1 . . 112.1(3) ?
    O1 C1 C2 . . 118.1(6) ?
    O1 C1 C6 . . 124.0(6) ?
    C2 C1 C6 . . 117.8(6) ?
    C3 C2 C1 . . 121.6(6) ?
    C3 C2 H2A . . 119.2 ?
    C1 C2 H2A . . 119.2 ?
    O2 C3 C2 . . 117.8(6) ?
    O2 C3 C4 . . 121.4(6) ?
    C2 C3 C4 . . 120.8(6) ?
    C5 C4 C3 . . 118.0(6) ?
    C5 C4 H4 . . 121.0 ?
    C3 C4 H4 . . 121.0 ?
    C4 C5 C6 . . 123.0(6) ?
    C4 C5 H5 . . 118.5 ?
    C6 C5 H5 . . 118.5 ?
    C5 C6 C1 . . 118.5(6) ?
    C5 C6 C7 . . 116.5(6) ?
    C1 C6 C7 . . 125.0(6) ?
    N1 C7 C6 . . 123.8(6) ?
    N1 C7 H7 . . 118.1 ?
    C6 C7 H7 . . 118.1 ?
    N2 C8 N3 . . 116.1(6) ?
    N2 C8 S1 . . 127.2(5) ?
    N3 C8 S1 . . 116.7(5) ?
    N4 C9 C10 . . 121.8(6) ?
    N4 C9 H9 . . 119.1 ?
    C10 C9 H9 . . 119.1 ?
    C11 C10 C9 . . 120.1(6) ?
    C11 C10 H10 . . 119.9 ?
    C9 C10 H10 . . 119.9 ?
    C10 C11 C12 . . 119.8(6) ?
    C10 C11 H11 . . 120.1 ?
    C12 C11 H11 . . 120.1 ?
    C14 C12 C13 . . 120.0 ?
    C14 C12 C11 . . 122.6(4) ?
    C13 C12 C11 . . 117.4(4) ?
    C12 C14 C15 . . 120.0 ?
    C12 C14 H14 . . 120.0 ?
    C15 C14 H14 . . 120.0 ?
    C14 C15 C16 . . 120.0 ?
    C14 C15 H15 . . 120.0 ?
    C16 C15 H15 . . 120.0 ?
    C17 C16 C15 . . 120.0 ?
    C17 C16 C18 . . 118.2(4) ?
    C15 C16 C18 . . 121.7(4) ?
    N5 C17 C13 . . 118.7(3) ?
    N5 C17 C16 . . 121.3(3) ?
    C13 C17 C16 . . 120.0 ?
    C17 C13 C12 . . 120.0 ?
    C17 C13 N4 . . 118.5(3) ?
    C12 C13 N4 . . 121.5(3) ?
    C19 C18 C16 . . 119.4(6) ?
    C19 C18 H18 . . 120.3 ?
    C16 C18 H18 . . 120.3 ?
    C18 C19 C20 . . 119.2(6) ?
    C18 C19 H19 . . 120.4 ?
    C20 C19 H19 . . 120.4 ?
    N5 C20 C19 . . 122.9(6) ?
    N5 C20 H20 . . 118.5 ?
    C19 C20 H20 . . 118.5 ?
    S2 C21 H21A . . 109.5 ?
    S2 C21 H21B . . 109.5 ?
    H21A C21 H21B . . 109.5 ?
    S2 C21 H21C . . 109.5 ?
    H21A C21 H21C . . 109.5 ?
    H21B C21 H21C . . 109.5 ?
    S2 C22 H22A . . 109.5 ?
    S2 C22 H22B . . 109.5 ?
    H22A C22 H22B . . 109.5 ?
    S2 C22 H22C . . 109.5 ?
    H22A C22 H22C . . 109.5 ?
    H22B C22 H22C . . 109.5 ?
    S3 C23 H23A . . 109.5 ?
    S3' C23 H23B . . 108.6 ?
    S3 C23 H23B . . 109.5 ?
    H23A C23 H23B . . 109.5 ?
    S3' C23 H23C . . 139.0 ?
    S3 C23 H23C . . 109.5 ?
    H23A C23 H23C . . 109.5 ?
    H23B C23 H23C . . 109.5 ?
    S3' C23 H23D . . 109.5 ?
    S3' C23 H23E . . 109.4 ?
    S3 C23 H23E . . 132.4 ?
    H23D C23 H23E . . 109.5 ?
    S3' C23 H23F . . 109.6 ?
    S3 C23 H23F . . 115.8 ?
    H23D C23 H23F . . 109.5 ?
    H23E C23 H23F . . 109.5 ?
    S3 C24 H24A . . 109.5 ?
    S3' C24 H24A . . 110.7 ?
    S3 C24 H24B . . 109.5 ?
    S3' C24 H24B . . 136.8 ?
    H24A C24 H24B . . 109.5 ?
    S3 C24 H24C . . 109.5 ?
    H24A C24 H24C . . 109.5 ?
    H24B C24 H24C . . 109.5 ?
    S3 C24 H24D . . 99.6 ?
    S3' C24 H24D . . 109.8 ?
    S3 C24 H24E . . 76.3 ?
    S3' C24 H24E . . 109.4 ?
    H24D C24 H24E . . 109.5 ?
    S3 C24 H24F . . 145.6 ?
    S3' C24 H24F . . 109.3 ?
    H24D C24 H24F . . 109.5 ?
    H24E C24 H24F . . 109.5 ?
loop_
    _geom_torsion_atom_site_label_1
    _geom_torsion_atom_site_label_2
    _geom_torsion_atom_site_label_3
    _geom_torsion_atom_site_label_4
    _geom_torsion_site_symmetry_1
    _geom_torsion_site_symmetry_2
    _geom_torsion_site_symmetry_3
    _geom_torsion_site_symmetry_4
    _geom_torsion
    _geom_torsion_publ_flag
    O1 Zn1 S1 C8 . . . . 91.0(3) ?
    N1 Zn1 S1 C8 . . . . 12.9(3) ?
    N5 Zn1 S1 C8 . . . . -79.0(3) ?
    N4 Zn1 S1 C8 . . . . -159.5(3) ?
    N1 Zn1 O1 C1 . . . . -36.1(5) ?
    N5 Zn1 O1 C1 . . . . 58.4(5) ?
    N4 Zn1 O1 C1 . . . . 137.9(5) ?
    S1 Zn1 O1 C1 . . . . -112.0(5) ?
    C23 S3 O4 S3' . . . . 47.1(4) ?
    C24 S3 O4 S3' . . . . -54.3(4) ?
    C23 S3' O4 S3 . . . . -49.9(4) ?
    C24 S3' O4 S3 . . . . 54.0(4) ?
    O1 Zn1 N1 C7 . . . . 29.5(5) ?
    N5 Zn1 N1 C7 . . . . -74.8(5) ?
    S1 Zn1 N1 C7 . . . . 174.3(5) ?
    O1 Zn1 N1 N2 . . . . -161.9(5) ?
    N5 Zn1 N1 N2 . . . . 93.9(5) ?
    S1 Zn1 N1 N2 . . . . -17.0(4) ?
    C7 N1 N2 C8 . . . . -177.1(6) ?
    Zn1 N1 N2 C8 . . . . 13.4(7) ?
    O1 Zn1 N4 C9 . . . . 74.9(5) ?
    N5 Zn1 N4 C9 . . . . 178.4(5) ?
    S1 Zn1 N4 C9 . . . . -71.3(5) ?
    O1 Zn1 N4 C13 . . . . -108.5(4) ?
    N5 Zn1 N4 C13 . . . . -5.0(3) ?
    S1 Zn1 N4 C13 . . . . 105.3(3) ?
    O1 Zn1 N5 C20 . . . . -85.1(5) ?
    N1 Zn1 N5 C20 . . . . 5.2(5) ?
    N4 Zn1 N5 C20 . . . . -177.9(6) ?
    S1 Zn1 N5 C20 . . . . 88.8(5) ?
    N1 Zn1 N5 C17 . . . . -170.5(3) ?
    N4 Zn1 N5 C17 . . . . 6.3(3) ?
    S1 Zn1 N5 C17 . . . . -86.9(3) ?
    Zn1 O1 C1 C2 . . . . -154.9(4) ?
    Zn1 O1 C1 C6 . . . . 26.7(8) ?
    O1 C1 C2 C3 . . . . 177.1(6) ?
    C6 C1 C2 C3 . . . . -4.4(9) ?
    C1 C2 C3 O2 . . . . -179.0(6) ?
    C1 C2 C3 C4 . . . . 0.2(10) ?
    O2 C3 C4 C5 . . . . -178.2(6) ?
    C2 C3 C4 C5 . . . . 2.6(9) ?
    C3 C4 C5 C6 . . . . -1.1(10) ?
    C4 C5 C6 C1 . . . . -3.1(9) ?
    C4 C5 C6 C7 . . . . 176.9(6) ?
    O1 C1 C6 C5 . . . . -175.9(6) ?
    C2 C1 C6 C5 . . . . 5.7(9) ?
    O1 C1 C6 C7 . . . . 4.1(10) ?
    C2 C1 C6 C7 . . . . -174.4(6) ?
    N2 N1 C7 C6 . . . . 179.2(5) ?
    Zn1 N1 C7 C6 . . . . -11.8(9) ?
    C5 C6 C7 N1 . . . . 168.3(6) ?
    C1 C6 C7 N1 . . . . -11.7(10) ?
    N1 N2 C8 N3 . . . . -178.5(5) ?
    N1 N2 C8 S1 . . . . 2.1(8) ?
    Zn1 S1 C8 N2 . . . . -13.0(6) ?
    Zn1 S1 C8 N3 . . . . 167.7(5) ?
    C13 N4 C9 C10 . . . . -0.1(9) ?
    Zn1 N4 C9 C10 . . . . 176.3(4) ?
    N4 C9 C10 C11 . . . . -1.0(10) ?
    C9 C10 C11 C12 . . . . 0.9(9) ?
    C10 C11 C12 C14 . . . . -179.9(5) ?
    C10 C11 C12 C13 . . . . 0.2(7) ?
    C13 C12 C14 C15 . . . . 0.0 ?
    C11 C12 C14 C15 . . . . -179.9(5) ?
    C12 C14 C15 C16 . . . . 0.0 ?
    C14 C15 C16 C17 . . . . 0.0 ?
    C14 C15 C16 C18 . . . . 177.5(5) ?
    C20 N5 C17 C13 . . . . 176.9(4) ?
    Zn1 N5 C17 C13 . . . . -7.0(4) ?
    C20 N5 C17 C16 . . . . -1.7(6) ?
    Zn1 N5 C17 C16 . . . . 174.5(2) ?
    C15 C16 C17 N5 . . . . 178.5(4) ?
    C18 C16 C17 N5 . . . . 0.9(5) ?
    C15 C16 C17 C13 . . . . 0.0 ?
    C18 C16 C17 C13 . . . . -177.6(4) ?
    N5 C17 C13 C12 . . . . -178.5(4) ?
    C16 C17 C13 C12 . . . . 0.0 ?
    N5 C17 C13 N4 . . . . 2.6(5) ?
    C16 C17 C13 N4 . . . . -178.8(4) ?
    C14 C12 C13 C17 . . . . 0.0 ?
    C11 C12 C13 C17 . . . . 179.9(4) ?
    C14 C12 C13 N4 . . . . 178.8(4) ?
    C11 C12 C13 N4 . . . . -1.3(5) ?
    C9 N4 C13 C17 . . . . -180.0(4) ?
    Zn1 N4 C13 C17 . . . . 3.1(4) ?
    C9 N4 C13 C12 . . . . 1.2(7) ?
    Zn1 N4 C13 C12 . . . . -175.7(2) ?
    C17 C16 C18 C19 . . . . 0.4(7) ?
    C15 C16 C18 C19 . . . . -177.2(4) ?
    C16 C18 C19 C20 . . . . -0.9(9) ?
    C17 N5 C20 C19 . . . . 1.1(9) ?
    Zn1 N5 C20 C19 . . . . -174.3(5) ?
    C18 C19 C20 N5 . . . . 0.2(10) ?
    O4 S3' C23 S3 . . . . 45.0(4) ?
    C24 S3' C23 S3 . . . . -66.0(3) ?
    O4 S3 C23 S3' . . . . -44.3(4) ?
    C24 S3 C23 S3' . . . . 65.9(3) ?
    O4 S3 C24 S3' . . . . 49.6(4) ?
    C23 S3 C24 S3' . . . . -63.8(3) ?
    O4 S3' C24 S3 . . . . -49.1(4) ?
    C23 S3' C24 S3 . . . . 67.4(3) ?
loop_
    _geom_hbond_atom_site_label_D
    _geom_hbond_atom_site_label_H
    _geom_hbond_atom_site_label_A
    _geom_hbond_site_symmetry_A
    _geom_hbond_distance_DH
    _geom_hbond_distance_HA
    _geom_hbond_distance_DA
    _geom_hbond_angle_DHA
    _geom_hbond_publ_flag
    O2 H2 O3 . 0.84 1.84 2.679(6) 172 yes
    N3 H31 N2 2_777 0.88 2.11 2.984(8) 174 yes
    N3 H32 O4 . 0.88 2.33 3.074(8) 143 yes
    O1w H1w1 O1 2_676 0.84 2.11 2.911(7) 160 yes
    O1w H1w2 O2 . 0.84 2.25 3.055(7) 161 yes
data_global
_journal_date_recd_electronic     2008-12-03
_journal_date_accepted     2008-12-09
_journal_name_full     'Acta Crystallographica, Section E'
_journal_year     2009
_journal_volume     65
_journal_issue      1
_journal_page_first     m61
_journal_page_last     m62
_journal_paper_category     QM
_journal_coeditor_code     SJ2562
_publ_contact_author_name     'Prof. Mohd. Jamil Maah'
_publ_contact_author_address
;
Department of Chemistry
University Malaya
50603 Kuala  Lumpur
Malaysia
;
_publ_contact_author_email     mjamil@um.edu.my
_publ_contact_author_fax     ?
_publ_contact_author_phone     ?
_publ_section_title
;\
(4-Hydroxy-2-oxidobenzaldehyde
thiosemicarbazonato-\k^3^<i>O</i>^2^,<i>N</i>^1^,<i>S</i>)(1,10-\
phenanthroline-\k^2^<i>N</i>,<i>N</i>')zinc(II) dimethyl sulfoxide disolvate
monohydrate
;
loop_
    _publ_author_name
    _publ_author_address
    'Tan, Kong Wai '
;
Department of Chemistry
University of Malaya
50603 Kuala  Lumpur
Malaysia
;
    'Ng, Chew Hee'
;
Faculty of Engineering and Science,
Universiti Tunku Abdul Rahman
53300 Kuala Lumpur
Malaysia
;
    'Maah, Mohd Jamil'
;
Department of Chemistry
University of Malaya
50603 Kuala Lumpur
Malaysia
;
    'Ng, Seik Weng'
;
Department of Chemistry
University of Malaya
50603 Kuala Lumpur
Malaysia
;
