# Supplementary material for: (4-Hydr­oxy-2-oxidobenzaldehyde thio­semicarbazonato-κ3 O 2,N 1,S)(1,10-phenanthroline-κ2 N,N′)zinc(II) dimethyl sulfoxide disolvate monohydrate
Source: Acta Crystallogr Sect E Struct Rep Online. 2008 Dec 13;65(Pt 1):m61–2. doi: 10.1107/S160053680804169X (PMC2967903; doi:10.1107/S160053680804169X)
Supplement: Supplementary file 2 [file e-65-00m61-Isup2.hkl]

# 
# h,k,l, Fc-squared, Fo-squared, sigma(Fo-squared) and status flag 
# 
data_I
_shelx_title '  P-1' 
_shelx_refln_list_code          4 
_shelx_F_calc_maximum      225.96 
_exptl_crystal_F_000       652.00 
_reflns_d_resolution_high  0.7696 
 
loop_ 
 _symmetry_equiv_pos_as_xyz 
 'x, y, z' 
 '-x, -y, -z' 
 
_cell_length_a     9.3582 
_cell_length_b     9.8181 
_cell_length_c    15.2913 
_cell_angle_alpha  73.641 
_cell_angle_beta   82.482 
_cell_angle_gamma  88.059 
 
_shelx_F_squared_multiplier     1.000 
 
loop_ 
 _refln_index_h 
 _refln_index_k 
 _refln_index_l 
 _refln_F_squared_calc 
 _refln_F_squared_meas 
 _refln_F_squared_sigma 
 _refln_observed_status 
   1   0   0     2159.42     2204.81     71.17 o 
   2   0   0     4617.08     4651.02    148.67 o 
   3   0   0     2436.35     2505.10     94.86 o 
   4   0   0      240.96      173.56     31.23 o 
   5   0   0      842.86      965.55     57.09 o 
   6   0   0        2.38       19.92     54.53 o 
   7   0   0       26.13       66.66     34.83 o 
   8   0   0        7.87      -47.69     40.05 o 
   9   0   0       80.34       85.87     47.28 o 
  10   0   0      443.85      441.08     69.43 o 
  11   0   0     1027.33     1108.22    179.90 o 
  12   0   0       12.65      -16.71    115.10 o 
 -11   1   0      220.48      361.16    242.37 o 
 -10   1   0       18.02       54.77     72.09 o 
  -9   1   0      178.49      169.67     51.54 o 
  -8   1   0      832.59      951.75     71.29 o 
  -7   1   0      423.26      383.60     50.03 o 
  -6   1   0     1271.73     1320.54     75.28 o 
  -5   1   0      843.59      925.60     64.39 o 
  -4   1   0     3763.70     3318.60    124.49 o 
  -3   1   0      135.31      101.93     33.52 o 
  -2   1   0     5908.32     6069.44    240.16 o 
  -1   1   0        6.91        6.79     19.21 o 
   1   1   0     3050.67     2984.80     65.24 o 
   2   1   0    13859.17    14982.73    381.49 o 
   3   1   0      318.98      341.76     33.57 o 
   4   1   0       37.70        5.64     25.18 o 
   5   1   0     1907.69     1903.46     85.02 o 
   6   1   0     1562.13     1706.61     75.97 o 
   7   1   0     3091.03     3067.84    112.15 o 
   8   1   0       52.85      -23.52     40.75 o 
   9   1   0      608.76      763.37     69.36 o 
  10   1   0      675.42      728.19    175.46 o 
  11   1   0        1.42       94.37    119.47 o 
  12   1   0      166.87      404.86    146.94 o 
 -11   2   0      212.96      429.96    133.31 o 
 -10   2   0      845.24      914.28    107.85 o 
  -9   2   0      249.74      242.41     61.96 o 
  -8   2   0      196.22      132.92     49.03 o 
  -7   2   0        4.67      -35.44     40.00 o 
  -6   2   0     3434.79     3065.05    129.29 o 
  -5   2   0       14.66        1.42     37.32 o 
  -4   2   0       23.24       26.52     37.58 o 
  -3   2   0      303.18      358.90     43.81 o 
  -2   2   0      751.68      803.63     52.63 o 
  -1   2   0      324.49      423.79     49.33 o 
   0   2   0     2317.43     2295.49     94.92 o 
   1   2   0      221.11      212.27     31.40 o 
   2   2   0      262.06      281.66     23.16 o 
   3   2   0      507.93      501.50     41.43 o 
   4   2   0      453.23      424.30     34.08 o 
   5   2   0     2854.00     2567.82     89.22 o 
   6   2   0      732.14      891.60     56.89 o 
   7   2   0      329.65      383.73     47.26 o 
   8   2   0      421.44      412.97     53.53 o 
   9   2   0     1907.25     1976.43    147.14 o 
  10   2   0        8.83      -72.92     69.34 o 
  11   2   0      600.02      735.25    168.43 o 
 -11   3   0       73.15       15.07    108.42 o 
 -10   3   0        1.49     -125.05     83.37 o 
  -9   3   0      153.92       36.55     57.87 o 
  -8   3   0      956.00     1126.41     88.70 o 
  -7   3   0       33.45       89.21     53.27 o 
  -6   3   0      134.34      146.97     65.56 o 
  -5   3   0      367.25      316.02     52.03 o 
  -4   3   0    11460.76    11181.90    360.56 o 
  -3   3   0      466.55      396.97     49.12 o 
  -2   3   0     1925.38     1781.33    103.24 o 
  -1   3   0      766.55      808.34     58.62 o 
   0   3   0      128.87       99.80     32.15 o 
   1   3   0      501.92      397.32     47.44 o 
   2   3   0      753.44      792.60     44.15 o 
   3   3   0      209.19      235.59     39.08 o 
   4   3   0     3423.62     3295.60    126.50 o 
   5   3   0      668.51      642.93     43.73 o 
   6   3   0      126.68      141.27     36.25 o 
   7   3   0     2256.38     2146.59     98.53 o 
   8   3   0      112.57       51.81     65.91 o 
   9   3   0      227.70      300.11     81.49 o 
  10   3   0       36.41      -51.14     68.36 o 
  11   3   0       15.22       66.16     83.55 o 
 -11   4   0      257.39      199.09    119.88 o 
 -10   4   0        6.22       52.51     99.93 o 
  -9   4   0     1261.93     1261.00    142.02 o 
  -8   4   0      255.19      231.44     78.67 o 
  -7   4   0     1331.20     1294.30    164.83 o 
  -6   4   0     2372.60     2237.52    135.09 o 
  -5   4   0       39.98        1.53     55.03 o 
  -4   4   0       35.49      -59.54     49.90 o 
  -3   4   0     4191.92     4250.70    198.91 o 
  -2   4   0     1320.92     1341.88     70.25 o 
  -1   4   0      283.75      179.76     43.81 o 
   0   4   0     2492.46     2604.02    117.14 o 
   1   4   0      248.45      346.84     90.77 o 
   2   4   0      115.94      138.57     42.96 o 
   3   4   0     4814.21     3886.51    135.92 o 
   4   4   0      401.65      361.87     39.01 o 
   5   4   0     3187.80     2701.87    109.39 o 
   6   4   0       53.31       19.01     55.67 o 
   7   4   0      306.90      271.00     73.90 o 
   8   4   0      401.57      538.15     91.79 o 
   9   4   0       59.59       21.21    111.68 o 
  10   4   0        4.77      -63.02     73.04 o 
  11   4   0      201.58       43.52     87.66 o 
 -11   5   0      261.44      197.49    126.11 o 
 -10   5   0      666.63      437.26    135.42 o 
  -9   5   0       26.48      -13.63     98.28 o 
  -8   5   0     1354.80     1254.52     97.01 o 
  -7   5   0      308.77      407.19     79.09 o 
  -6   5   0      287.34      296.29     74.42 o 
  -5   5   0     1419.77     1680.57    123.59 o 
  -4   5   0      124.20      138.63     64.08 o 
  -3   5   0     1622.16     1486.69    111.81 o 
  -2   5   0     1801.58     1573.47     95.33 o 
  -1   5   0      888.07      841.29     70.87 o 
   0   5   0       44.95      113.32     35.12 o 
   1   5   0      475.43      619.27     80.75 o 
   2   5   0        1.94       11.09     73.16 o 
   3   5   0     1129.81     1112.25     85.87 o 
   4   5   0     2123.23     2054.77    122.54 o 
   5   5   0     1167.57     1058.93     97.04 o 
   6   5   0      907.94      909.62     96.16 o 
   7   5   0      295.46      428.62     82.66 o 
   8   5   0      177.90       40.21     69.29 o 
   9   5   0      610.89      570.78    103.62 o 
  10   5   0       78.59      230.65     94.39 o 
 -10   6   0      149.36      212.41    126.21 o 
  -9   6   0      665.59      771.56    159.59 o 
  -8   6   0       16.16      -38.57     56.02 o 
  -7   6   0      913.59     1104.87    199.70 o 
  -6   6   0        1.37      -23.51     64.60 o 
  -5   6   0      257.40      170.32     75.87 o 
  -4   6   0       88.51       61.00     41.50 o 
  -3   6   0      748.44      922.95     78.97 o 
  -2   6   0       42.56       58.52     63.23 o 
  -1   6   0      318.79      327.47     58.28 o 
   0   6   0     5390.16     4893.07    191.40 o 
   1   6   0        0.40      -34.60     24.33 o 
   2   6   0     2481.09     2130.16    121.07 o 
   3   6   0      725.13      573.21     50.77 o 
   4   6   0     3494.02     3561.16    179.99 o 
   5   6   0      128.14       97.99     62.37 o 
   6   6   0      157.74      139.03     67.68 o 
   7   6   0      310.03      315.47     82.39 o 
   8   6   0      203.51      297.89     87.51 o 
   9   6   0     1138.63     1229.11    230.85 o 
  10   6   0       96.27       90.97    123.02 o 
  -9   7   0      205.52       51.22    114.33 o 
  -8   7   0       19.22      -48.78     60.39 o 
  -7   7   0       11.48      -94.04     67.86 o 
  -6   7   0        8.20       55.37     73.41 o 
  -5   7   0      377.56      351.12    122.35 o 
  -4   7   0     2314.47     2116.05    198.47 o 
  -3   7   0      706.01      844.00     80.94 o 
  -2   7   0     5849.91     5720.39    247.64 o 
  -1   7   0     1069.88     1149.45     93.36 o 
   0   7   0     1968.45     2111.18    179.97 o 
   1   7   0     4082.21     3898.57    179.25 o 
   2   7   0      792.31      719.55     77.76 o 
   3   7   0     1293.69     1324.97    105.63 o 
   4   7   0        0.34       -8.32     57.54 o 
   5   7   0       81.57       61.10     65.69 o 
   6   7   0      292.11      231.61     78.76 o 
   7   7   0     1628.72     1453.08    171.78 o 
   8   7   0        1.77      122.67     85.07 o 
   9   7   0      630.11      672.99    115.32 o 
  -9   8   0       13.40      -67.17    119.42 o 
  -8   8   0       84.60      228.97    130.22 o 
  -7   8   0       46.71     -159.31    106.20 o 
  -6   8   0     1853.91     1691.65    213.08 o 
  -5   8   0      136.55      108.57    118.14 o 
  -4   8   0      722.91      513.43    148.58 o 
  -3   8   0       18.52       60.15     56.21 o 
  -2   8   0      681.12      643.55     78.92 o 
  -1   8   0      394.48      359.91     69.08 o 
   0   8   0     1084.44     1043.13     77.45 o 
   1   8   0       17.46       -0.34     46.45 o 
   2   8   0      919.20      921.05     91.70 o 
   3   8   0        2.72      -31.41     64.65 o 
   4   8   0      113.28      186.28     70.60 o 
   5   8   0      111.17       70.58     68.16 o 
   6   8   0       37.84       51.76     78.05 o 
   7   8   0      230.25      232.62     85.91 o 
   8   8   0      668.35      791.44    120.00 o 
   9   8   0        5.05     -118.81    124.49 o 
  -8   9   0      119.83      377.19    158.25 o 
  -7   9   0      141.55      222.23    135.78 o 
  -6   9   0       64.34      153.37    126.52 o 
  -5   9   0       72.85      261.88    135.57 o 
  -4   9   0      103.51       70.10    128.16 o 
  -3   9   0      133.81      413.35    146.53 o 
  -2   9   0      665.33      890.88    169.00 o 
  -1   9   0        1.84      -65.18     57.66 o 
   0   9   0     1661.37     1616.57    149.10 o 
   1   9   0        0.69        1.89     54.69 o 
   2   9   0      349.05      409.68     83.63 o 
   3   9   0      210.73      359.68     88.87 o 
   4   9   0       97.15       68.72     93.78 o 
   5   9   0       48.23       -8.11     72.63 o 
   6   9   0      413.60      432.84    191.04 o 
   7   9   0       91.49      113.75    143.34 o 
   8   9   0       84.67       90.87    102.91 o 
  -6  10   0      930.73      788.22    185.46 o 
  -5  10   0       13.48      146.47    144.73 o 
  -4  10   0      321.68      430.78    165.19 o 
  -3  10   0       43.76      100.80    137.17 o 
  -2  10   0      884.54      894.48    180.47 o 
  -1  10   0       12.57      -18.05    122.51 o 
   0  10   0      147.51      174.17    145.70 o 
   1  10   0        7.05       53.44     60.66 o 
   2  10   0        2.92      128.57     58.46 o 
   3  10   0      522.03      533.45    117.85 o 
   4  10   0       14.29       80.33     88.31 o 
   5  10   0      819.51     1069.05    127.45 o 
   6  10   0       44.64       54.11     81.91 o 
  -5  11   0      124.67      187.36    154.65 o 
  -4  11   0       56.55      -83.01    141.18 o 
  -3  11   0        9.59       48.14    146.78 o 
  -2  11   0       15.08      -44.33    123.28 o 
  -1  11   0      291.28      123.18    148.94 o 
   0  11   0       12.83     -186.69    124.46 o 
   1  11   0      898.63      834.63    115.41 o 
   2  11   0      411.82      304.06     73.33 o 
   3  11   0     1301.04     1048.83    101.99 o 
   4  11   0      566.33      622.49    138.83 o 
   5  11   0       76.19       61.63    164.19 o 
  -2  12   0       18.34      100.34    144.78 o 
  -1  12   0      346.74      565.07    186.95 o 
   0  12   0       26.05      168.54    155.83 o 
   1  12   0      132.76       57.55    151.67 o 
   2  12   0      338.96      423.27    181.96 o 
   0 -12   1        9.46     -121.48    150.90 o 
   1 -12   1      117.17      157.07    155.99 o 
  -4 -11   1      339.63      244.03     93.86 o 
  -3 -11   1      311.56      182.42     75.78 o 
  -2 -11   1      268.25       42.73     80.88 o 
  -1 -11   1        8.49       60.16     79.20 o 
   0 -11   1      127.33      -74.83    133.82 o 
   1 -11   1        6.11      -57.65    122.51 o 
   2 -11   1      294.80      291.51    150.28 o 
   3 -11   1       23.57      -72.93    128.22 o 
   4 -11   1      568.67      632.91    127.85 o 
  -6 -10   1      114.69      114.56     94.37 o 
  -5 -10   1       37.47      -68.58     83.16 o 
  -4 -10   1       52.48      197.27     83.51 o 
  -3 -10   1     1181.91     1270.89    122.08 o 
  -2 -10   1       39.72      -43.43     54.84 o 
  -1 -10   1       94.12      112.23     60.33 o 
   0 -10   1      368.71      323.02    113.69 o 
   1 -10   1      111.05      187.16    107.44 o 
   2 -10   1      235.51       88.20    128.37 o 
   4 -10   1      118.15      274.64    148.94 o 
   5 -10   1      972.82     1059.88    337.23 o 
   6 -10   1      127.98      129.42    247.82 o 
  -7  -9   1      481.15      446.41    104.18 o 
  -6  -9   1      127.04       43.45     79.75 o 
  -5  -9   1      223.81       71.55     78.42 o 
  -4  -9   1      553.36      570.74    105.59 o 
  -3  -9   1       38.02      -68.71     62.08 o 
  -2  -9   1       93.95        9.43     59.02 o 
  -1  -9   1      871.76      855.66     99.13 o 
   0  -9   1     1090.57     1054.12    106.86 o 
   1  -9   1      243.02      193.64     68.97 o 
   2  -9   1       72.24      -14.32     58.56 o 
   3  -9   1       67.88       96.84    129.71 o 
   4  -9   1      870.69      990.65    181.70 o 
   5  -9   1       22.57      101.73    126.62 o 
   6  -9   1     1008.13      811.99    247.74 o 
   7  -9   1        0.61      -78.59    128.94 o 
   8  -9   1       61.26       44.95    135.62 o 
  -8  -8   1        0.55      -70.03     76.99 o 
  -7  -8   1        6.86      -20.79     70.87 o 
  -6  -8   1       82.77      105.19     79.60 o 
  -5  -8   1      106.91      163.09     77.08 o 
  -4  -8   1        9.83        3.03     62.35 o 
  -3  -8   1      301.48      229.19     71.36 o 
  -2  -8   1     2274.92     2232.40    140.69 o 
  -1  -8   1     2017.70     1927.46    171.42 o 
   0  -8   1     3445.40     3303.59    141.23 o 
   1  -8   1      234.03      155.04    123.72 o 
   2  -8   1     1532.00     1562.81    116.93 o 
   3  -8   1       29.60       66.66     65.70 o 
   4  -8   1      351.32      190.24    123.64 o 
   5  -8   1      103.43      -74.57    111.30 o 
   6  -8   1       28.61     -153.01    105.43 o 
   7  -8   1       32.65      138.99     90.88 o 
   8  -8   1       73.97      292.74    147.71 o 
   9  -8   1       41.40      -32.71    128.47 o 
  -9  -7   1      249.72      303.46     98.29 o 
  -8  -7   1     1052.22     1370.51    138.59 o 
  -7  -7   1        1.60      -96.10     64.07 o 
  -6  -7   1      198.51      191.33     77.98 o 
  -5  -7   1       17.85      -26.39     63.22 o 
  -4  -7   1     1260.61     1175.73    169.26 o 
  -3  -7   1       44.07       -5.10     55.64 o 
  -2  -7   1     2443.13     2416.97    139.42 o 
  -1  -7   1      672.84      492.25     84.53 o 
   0  -7   1      331.15      286.25     51.29 o 
   1  -7   1     1928.04     1766.21    192.74 o 
   2  -7   1      888.61      957.17     87.73 o 
   3  -7   1      784.55      932.74     87.97 o 
   4  -7   1      491.88      487.38     73.51 o 
   5  -7   1      373.66      311.67    123.33 o 
   6  -7   1      244.08      396.73    126.93 o 
   7  -7   1      521.54      383.80     79.35 o 
   8  -7   1        1.35       46.34    113.20 o 
   9  -7   1      805.05      916.85    181.40 o 
 -10  -6   1      139.13      239.26    101.52 o 
  -9  -6   1       75.57       57.67     87.46 o 
  -8  -6   1     4250.42     3970.79    224.96 o 
  -7  -6   1      828.32      798.49    102.07 o 
  -6  -6   1      370.11      356.97    107.85 o 
  -5  -6   1      420.43      346.70     74.85 o 
  -4  -6   1      922.05      885.72     91.28 o 
  -3  -6   1      340.39      246.75     60.79 o 
  -2  -6   1       83.65       62.19     49.32 o 
  -1  -6   1     4330.99     4250.86    189.85 o 
   0  -6   1      453.60      444.34     57.37 o 
   1  -6   1      261.69      254.42     57.50 o 
   2  -6   1     2293.11     2186.59    124.18 o 
   3  -6   1     3368.71     3143.03    168.02 o 
   4  -6   1       59.83       11.24     91.73 o 
   5  -6   1      519.80      623.22    189.83 o 
   6  -6   1      223.37      211.53     77.48 o 
   7  -6   1        8.86        7.73     54.84 o 
   8  -6   1     1172.41     1078.14    174.71 o 
   9  -6   1      303.49      494.09    146.63 o 
  10  -6   1      759.34      980.88    187.36 o 
 -10  -5   1       23.37      103.50     87.72 o 
  -9  -5   1        2.84      -49.28     71.96 o 
  -8  -5   1        2.43       45.56     68.03 o 
  -7  -5   1      124.59      126.81     70.01 o 
  -6  -5   1      138.55       43.28     60.89 o 
  -5  -5   1     3207.68     3098.41    232.83 o 
  -4  -5   1       88.20       59.80     52.77 o 
  -3  -5   1     9960.98    10024.82    388.52 o 
  -2  -5   1     1526.72     1358.85     91.23 o 
  -1  -5   1     4437.68     4516.73    278.91 o 
   0  -5   1      715.36      792.03     91.13 o 
   1  -5   1       34.17       69.99     48.86 o 
   2  -5   1      553.04      717.06     67.88 o 
   3  -5   1      124.42      112.20     44.67 o 
   4  -5   1      899.46     1145.66    101.36 o 
   5  -5   1     1080.64     1000.22     97.28 o 
   6  -5   1      313.19      399.89     76.91 o 
   7  -5   1      401.82      269.69     61.99 o 
   8  -5   1      146.60      228.12     62.89 o 
   9  -5   1      762.05      839.09    159.07 o 
  10  -5   1        2.68       54.31    109.80 o 
  11  -5   1        6.72      113.04    123.54 o 
 -11  -4   1       36.92       79.92     87.50 o 
 -10  -4   1      153.71      240.15     88.70 o 
  -9  -4   1      212.06      232.01     86.41 o 
  -8  -4   1      128.69       36.77     67.37 o 
  -7  -4   1     1699.40     1552.43    123.64 o 
  -6  -4   1     1115.55     1120.47    101.13 o 
  -5  -4   1       42.98       20.60     51.33 o 
  -4  -4   1      773.15      591.78     68.81 o 
  -3  -4   1      428.29      352.11     55.29 o 
  -2  -4   1       34.86       49.73     40.67 o 
  -1  -4   1     1272.97     1125.80     75.88 o 
   0  -4   1      552.95      692.56     81.36 o 
   1  -4   1     1402.95     1424.22     87.53 o 
   2  -4   1      281.55      413.35     43.97 o 
   3  -4   1     1094.17      864.84     71.45 o 
   4  -4   1     2722.24     2226.79    114.81 o 
   5  -4   1     3813.03     3915.44    154.91 o 
   6  -4   1       38.48       13.29     47.50 o 
   7  -4   1      302.81      243.04     53.00 o 
   8  -4   1      106.72      174.11     51.16 o 
   9  -4   1       96.56      -45.62     95.10 o 
  10  -4   1      114.25      210.56    121.89 o 
  11  -4   1        7.49      -44.28    106.51 o 
 -11  -3   1      342.43      449.78    105.85 o 
 -10  -3   1      363.95      237.37     86.37 o 
  -9  -3   1      415.59      353.27     87.45 o 
  -8  -3   1      696.43      578.47     91.75 o 
  -7  -3   1      126.52      159.82     64.86 o 
  -6  -3   1      113.32      164.30     35.41 o 
  -5  -3   1     4293.62     4051.82    167.85 o 
  -4  -3   1       18.47      213.56     32.32 o 
  -3  -3   1      159.61       70.12     41.32 o 
  -2  -3   1        3.44       -5.06     34.46 o 
  -1  -3   1     1227.91     1090.37     69.58 o 
   0  -3   1      932.68      668.05    244.35 o 
   1  -3   1      686.73      780.21     49.39 o 
   2  -3   1      222.19      624.28     73.33 o 
   3  -3   1     1306.40     1466.23     78.51 o 
   4  -3   1      591.90      592.69     55.31 o 
   5  -3   1        5.31       30.70     47.62 o 
   6  -3   1     3384.18     3094.00    113.24 o 
   7  -3   1     1309.58     1421.96     79.72 o 
   8  -3   1      139.85      166.91     51.36 o 
   9  -3   1        0.99       36.09     70.94 o 
  10  -3   1      524.05      390.51    131.92 o 
  11  -3   1        0.73      -16.25    106.20 o 
 -11  -2   1      487.04      533.40    108.42 o 
 -10  -2   1      179.76      255.97    148.48 o 
  -9  -2   1     1574.57     1793.14    139.07 o 
  -8  -2   1      111.86      139.77     52.44 o 
  -7  -2   1      475.64      527.85     50.18 o 
  -6  -2   1        4.73      -44.32     29.55 o 
  -5  -2   1     1087.35     1071.57     53.26 o 
  -4  -2   1       12.23       -1.40     24.16 o 
  -3  -2   1      109.34       97.29     20.57 o 
  -2  -2   1     1904.67     1900.84     94.51 o 
  -1  -2   1     2043.68     2069.87     95.39 o 
   0  -2   1     4341.63     4542.82    143.36 o 
   1  -2   1      334.13      371.74     47.21 o 
   2  -2   1     4557.37     4612.62    156.32 o 
   3  -2   1     4822.11     5048.88    171.51 o 
   4  -2   1     1863.43     1468.83     76.91 o 
   5  -2   1     1598.80     1507.88     68.63 o 
   6  -2   1     1270.38     1379.26     71.75 o 
   7  -2   1      581.42      611.44     57.53 o 
   8  -2   1       66.35       51.30     45.22 o 
   9  -2   1      529.20      675.27     67.87 o 
  10  -2   1      104.77       81.32     86.53 o 
  11  -2   1       88.00      130.38    119.58 o 
 -11  -1   1      194.87      253.54     81.09 o 
 -10  -1   1      110.62      149.21     58.37 o 
  -9  -1   1      243.52      272.60     97.79 o 
  -8  -1   1       65.77       23.76     47.62 o 
  -7  -1   1      123.67      123.14     40.48 o 
  -6  -1   1       26.54       24.83     31.60 o 
  -5  -1   1     1242.76     1479.73     64.03 o 
  -4  -1   1     2434.84     2222.63     93.58 o 
  -3  -1   1     1852.84     1685.51     59.49 o 
  -2  -1   1     9142.24     8459.76    256.24 o 
  -1  -1   1      188.11      158.39     26.11 o 
   0  -1   1     8975.83     9657.93    296.61 o 
   1  -1   1     7578.74     8308.32    264.25 o 
   2  -1   1     2702.86     2713.21     95.75 o 
   3  -1   1      450.67      497.52     43.49 o 
   4  -1   1       33.51       56.62     33.87 o 
   5  -1   1      810.54     1038.54     56.63 o 
   6  -1   1       83.33      129.84     39.12 o 
   7  -1   1      379.01      338.96     48.10 o 
   8  -1   1       76.61       85.64     65.17 o 
   9  -1   1      562.93      540.03     71.41 o 
  10  -1   1       93.80       50.27     62.09 o 
  11  -1   1        8.15        8.14    150.20 o 
  12  -1   1      606.33      787.92    168.28 o 
 -11   0   1      329.00      497.85    142.26 o 
 -10   0   1      273.96      249.35     82.05 o 
  -9   0   1      190.99      195.09     57.05 o 
  -8   0   1     1469.90     1612.26     83.94 o 
  -7   0   1        0.15      -31.05     34.46 o 
  -6   0   1     2673.08     2635.02     96.26 o 
  -5   0   1        0.67      -44.26     29.51 o 
  -4   0   1     3097.60     2721.28     92.03 o 
  -3   0   1      186.19      172.70     32.86 o 
  -2   0   1      154.29      135.86     39.57 o 
  -1   0   1     3106.28     3290.43    103.36 o 
   0   0   1     1573.76       -2.58      1.72 o 
   1   0   1     5058.33     6106.94    318.28 o 
   2   0   1    10643.31    10788.95    751.58 o 
   3   0   1     1123.26     1178.26     59.19 o 
   4   0   1      362.70      352.80     35.57 o 
   5   0   1       35.73        3.55     36.45 o 
   6   0   1     1497.51     1480.09    101.20 o 
   7   0   1      854.22      913.53     70.83 o 
   8   0   1     1767.06     1737.22    100.99 o 
   9   0   1        3.41        5.89     48.51 o 
  10   0   1      760.07      780.56    105.05 o 
  11   0   1       42.64       98.25     87.41 o 
  12   0   1      438.97      396.32    149.82 o 
 -11   1   1       11.36      -28.24    102.14 o 
 -10   1   1      737.89      923.13     86.71 o 
  -9   1   1        7.40      -45.93     71.05 o 
  -8   1   1      381.29      426.44     55.85 o 
  -7   1   1      160.80      154.78     44.20 o 
  -6   1   1      426.46      285.72     53.62 o 
  -5   1   1     1592.01     1557.29     73.83 o 
  -4   1   1      383.06      401.16     39.35 o 
  -3   1   1      275.84      311.69     52.17 o 
  -2   1   1     7498.74     7277.95    222.98 o 
  -1   1   1    15022.77    15547.53    457.90 o 
   0   1   1     1792.91     2514.94     66.66 o 
   1   1   1     1986.40     2218.39     72.72 o 
   2   1   1      360.34      301.57     28.37 o 
   3   1   1     1291.39     1242.41     59.49 o 
   4   1   1     1517.88     1326.03     65.67 o 
   5   1   1      811.39      867.02     64.25 o 
   6   1   1     6009.81     5788.64    197.72 o 
   7   1   1       50.54        5.62     37.67 o 
   8   1   1       64.06       68.18     49.18 o 
   9   1   1     2205.45     2471.10    132.89 o 
  10   1   1       10.96      -86.50     57.67 o 
  11   1   1      563.17      677.75    162.11 o 
  12   1   1      103.84       43.25    136.55 o 
 -11   2   1        5.86      173.68    112.79 o 
 -10   2   1       16.83       80.16     69.12 o 
  -9   2   1      103.06      140.14     50.17 o 
  -8   2   1      657.88      786.96     65.09 o 
  -7   2   1     1623.12     1939.71    133.34 o 
  -6   2   1      991.97      882.88     89.28 o 
  -5   2   1     1335.42     1483.78     83.99 o 
  -4   2   1     2474.40     2084.47    104.93 o 
  -3   2   1     1765.69     1577.57     94.55 o 
  -2   2   1     6264.44     6879.90    274.30 o 
  -1   2   1       76.62       67.69     20.61 o 
   0   2   1     3969.91     4402.38    136.78 o 
   1   2   1      538.84      686.65     62.64 o 
   2   2   1     3208.21     3181.54     93.10 o 
   3   2   1     3485.76     3469.67    104.02 o 
   4   2   1      561.44      643.65     42.01 o 
   5   2   1     1659.54     1441.47     86.52 o 
   6   2   1     1455.65     1582.12     89.79 o 
   7   2   1     2945.96     2979.25    117.90 o 
   8   2   1      234.39      271.47     49.70 o 
   9   2   1      585.38      664.17     66.99 o 
  10   2   1      130.22       33.48    110.16 o 
  11   2   1        1.38      -22.48    120.91 o 
 -11   3   1      151.81      223.05    116.34 o 
 -10   3   1      181.61      375.03     73.46 o 
  -9   3   1     1301.66     1158.07     96.89 o 
  -8   3   1     2255.29     2441.90    214.67 o 
  -7   3   1      182.44      258.45     71.38 o 
  -6   3   1       57.16       51.02     60.43 o 
  -5   3   1     1398.62     1607.84    110.75 o 
  -4   3   1       53.58       53.99     53.59 o 
  -3   3   1       45.78      123.83     52.10 o 
  -2   3   1      135.12       79.90     67.48 o 
  -1   3   1     2130.11     1852.28     86.56 o 
   0   3   1      200.53      247.19     29.43 o 
   1   3   1      143.62      143.18     45.16 o 
   2   3   1      744.85      907.11     50.85 o 
   3   3   1     3636.66     3130.00    114.51 o 
   4   3   1      114.94       97.81     28.79 o 
   5   3   1      375.94      308.84     37.50 o 
   6   3   1     1796.59     1843.13     79.63 o 
   7   3   1       67.43       43.35     39.62 o 
   8   3   1      187.12      221.41     68.42 o 
   9   3   1      182.10      316.98     84.67 o 
  10   3   1      233.67      379.59     95.62 o 
  11   3   1      138.95      185.41    141.43 o 
 -11   4   1      156.96      179.49    113.61 o 
 -10   4   1      378.47      492.45    129.14 o 
  -9   4   1        4.19      -37.40     55.84 o 
  -8   4   1      253.40      263.93     79.93 o 
  -7   4   1      335.79      433.26     81.42 o 
  -6   4   1      218.31      351.06     74.62 o 
  -5   4   1     2188.99     2444.25    140.00 o 
  -4   4   1      726.71      674.96     80.30 o 
  -3   4   1     3917.25     3749.14    230.87 o 
  -2   4   1      447.29      610.32     48.34 o 
  -1   4   1      424.97      392.20     45.94 o 
   0   4   1        1.43      -18.24     26.96 o 
   1   4   1     1178.01     1133.64     68.69 o 
   2   4   1      198.07      243.50     46.13 o 
   3   4   1      402.77      472.65     44.04 o 
   4   4   1      475.79      486.76     61.04 o 
   5   4   1      561.26      607.35     44.23 o 
   6   4   1      621.14      557.70     47.17 o 
   7   4   1     1152.81     1200.01    110.16 o 
   8   4   1      477.02      417.44     86.39 o 
   9   4   1      271.44      298.24     83.36 o 
  10   4   1      476.21      689.57    112.51 o 
  11   4   1       73.34       60.60    143.57 o 
 -10   5   1        6.71      -22.32    103.38 o 
  -9   5   1      851.00      905.93     91.17 o 
  -8   5   1      208.91      126.93     77.59 o 
  -7   5   1      895.06      947.20    103.74 o 
  -6   5   1        1.69      128.61     67.92 o 
  -5   5   1      215.03      157.20     70.21 o 
  -4   5   1      114.63      122.78     66.87 o 
  -3   5   1      180.75      171.97     62.23 o 
  -2   5   1      485.79     1045.02    141.13 o 
  -1   5   1       76.48      137.26     67.76 o 
   0   5   1      283.38      226.49     49.46 o 
   1   5   1      113.64       83.89     38.21 o 
   2   5   1     2280.37     2260.20    117.15 o 
   3   5   1     1324.84     1127.65     64.64 o 
   4   5   1     5434.36     5206.88    181.11 o 
   5   5   1      408.38      435.75    123.23 o 
   6   5   1      645.54      747.40    133.03 o 
   7   5   1        6.62        4.50     68.20 o 
   8   5   1       10.09      -13.97     69.17 o 
   9   5   1       11.69        4.00    137.35 o 
  10   5   1       53.46       80.80     84.40 o 
  11   5   1        3.25      -54.01     82.80 o 
 -10   6   1       32.40       50.76    114.48 o 
  -9   6   1       25.11       27.05     58.32 o 
  -8   6   1       16.56       55.76    103.66 o 
  -7   6   1        6.72       86.49     93.11 o 
  -6   6   1       19.36       37.25     69.53 o 
  -5   6   1       18.06      -17.98     66.42 o 
  -4   6   1      721.84      625.30     58.61 o 
  -3   6   1      191.01      154.59     56.60 o 
  -2   6   1     3639.36     3207.16    151.62 o 
  -1   6   1      337.43      302.99     52.86 o 
   0   6   1     1303.04     1231.00     76.84 o 
   1   6   1     3503.38     3359.46    153.07 o 
   2   6   1        1.08        5.24     39.80 o 
   3   6   1     2886.91     2519.40    106.43 o 
   4   6   1       20.04      -49.43     49.22 o 
   5   6   1       50.21       89.79     59.28 o 
   6   6   1      340.78      242.54     73.81 o 
   7   6   1       95.89       18.17     83.60 o 
   8   6   1     1009.76      884.60    114.21 o 
   9   6   1      201.42      183.20     88.21 o 
  10   6   1      271.73      243.08    100.69 o 
  -9   7   1        1.21      119.78    107.44 o 
  -8   7   1      300.55      299.70     93.43 o 
  -7   7   1       25.38       -0.56     76.97 o 
  -6   7   1      262.64      238.23     84.66 o 
  -5   7   1      533.80      343.25     91.39 o 
  -4   7   1     2847.33     2576.06    168.08 o 
  -3   7   1     1980.05     2020.73    119.62 o 
  -2   7   1        1.78        6.12     97.80 o 
  -1   7   1     1257.03     1114.56    196.88 o 
   0   7   1     2273.64     2074.87    105.38 o 
   1   7   1       61.40      111.28     45.52 o 
   2   7   1     1327.85     1579.17    146.32 o 
   3   7   1      970.95      857.67     86.15 o 
   4   7   1     1170.67     1265.23    107.52 o 
   5   7   1      773.60      854.42    128.47 o 
   6   7   1     1011.23      800.22     99.64 o 
   7   7   1       39.25      -94.54     63.03 o 
   8   7   1      445.73      395.50     93.64 o 
   9   7   1       12.92      -11.23    104.10 o 
  10   7   1      642.38      660.99    125.43 o 
  -9   8   1      232.44      242.24    128.11 o 
  -8   8   1        1.53      -81.60     82.76 o 
  -7   8   1       29.95       -0.08    119.78 o 
  -6   8   1      206.49       45.59     83.58 o 
  -5   8   1      695.16      504.84    146.17 o 
  -4   8   1      477.61      454.70    156.09 o 
  -3   8   1      733.26      700.43    164.63 o 
  -2   8   1     2388.88     2144.42    129.96 o 
  -1   8   1       43.61        1.79     52.36 o 
   0   8   1     1828.26     1954.83    100.75 o 
   1   8   1       63.12      107.05     48.71 o 
   2   8   1     1445.41     1197.93     94.75 o 
   3   8   1      560.42      468.81     89.95 o 
   4   8   1      170.43       97.66     66.11 o 
   5   8   1       39.54      124.08     67.27 o 
   6   8   1      442.58      459.15     90.43 o 
   7   8   1      497.46      566.82    102.17 o 
   8   8   1        1.29       12.18     81.20 o 
   9   8   1      631.82      566.34    153.29 o 
  -7   9   1        9.17       99.00    133.98 o 
  -6   9   1      189.98      293.05    144.93 o 
  -5   9   1       10.28      -61.36    116.85 o 
  -4   9   1      464.30      596.49    174.71 o 
  -3   9   1       77.77       65.78    130.53 o 
  -2   9   1      488.57      670.04    160.51 o 
  -1   9   1     1059.57     1022.83     98.42 o 
   0   9   1      105.92      137.36     49.84 o 
   1   9   1     1046.00      856.09     77.48 o 
   2   9   1        5.88      -69.27     49.60 o 
   3   9   1      395.59      260.04    115.13 o 
   4   9   1       13.98      -72.86    104.82 o 
   5   9   1     1149.00     1147.52    117.45 o 
   6   9   1      330.60      324.45     88.19 o 
   7   9   1     1167.41     1340.92    170.08 o 
   8   9   1      117.09      -39.59    103.81 o 
  -7  10   1       33.77       17.38    139.22 o 
  -6  10   1      180.98      231.44    146.63 o 
  -5  10   1        2.17      -31.68    130.94 o 
  -4  10   1       19.33       23.45    148.27 o 
  -3  10   1        7.32      136.70    146.78 o 
  -2  10   1       11.26       14.40    124.20 o 
  -1  10   1       99.08      153.93    147.91 o 
   0  10   1       58.04      -53.46     61.84 o 
   1  10   1      125.75      128.84     57.82 o 
   2  10   1      172.41      127.95     59.70 o 
   3  10   1      209.63      129.99    103.82 o 
   4  10   1      229.30      339.08     84.99 o 
   5  10   1        0.99      -69.02     69.37 o 
   6  10   1      287.26      287.22     93.18 o 
   7  10   1      590.76      663.72    187.95 o 
  -5  11   1      126.18      129.71    152.13 o 
  -4  11   1      192.06      585.33    184.58 o 
  -3  11   1      164.87      328.28    159.95 o 
  -2  11   1       53.21      101.37    144.57 o 
  -1  11   1      446.47      259.72    154.91 o 
   0  11   1        5.84       27.72    142.15 o 
   1  11   1      263.28      274.64    156.25 o 
   2  11   1       70.47       49.68     61.16 o 
   3  11   1       79.01       18.72     63.69 o 
   4  11   1     1337.14     1367.33    116.30 o 
   5  11   1      530.96      400.80     87.84 o 
  -3  12   1       45.41      -64.70    146.63 o 
  -2  12   1       17.65     -156.19    132.18 o 
  -1  12   1       91.49      197.24    157.38 o 
   0  12   1      409.76      285.54    172.60 o 
   1  12   1      963.73      974.30    215.39 o 
   2  12   1      474.57      579.78    194.82 o 
   3  12   1      680.48      506.18    188.54 o 
  -4 -11   2      169.66      305.87    153.21 o 
  -3 -11   2      301.90      206.23     78.08 o 
  -2 -11   2        1.13      -29.84     63.69 o 
  -1 -11   2       49.82       33.54     80.18 o 
   0 -11   2       65.51      246.52     88.11 o 
   1 -11   2       73.59       68.45    139.02 o 
   2 -11   2      101.79      198.52    140.51 o 
   3 -11   2        8.60       44.59    136.19 o 
   4 -11   2      232.07      249.54    161.34 o 
  -6 -10   2        2.34       18.67     83.61 o 
  -5 -10   2      206.73      132.78     88.42 o 
  -4 -10   2        0.57       -6.18     75.00 o 
  -3 -10   2      271.52      225.84     81.91 o 
  -2 -10   2       83.48      176.64     67.67 o 
  -1 -10   2       90.64       71.80    151.95 o 
   0 -10   2       11.29      -18.03     65.76 o 
   1 -10   2      295.13      266.90     82.35 o 
   2 -10   2      651.16      690.92    171.52 o 
   3 -10   2      350.66      403.04    204.54 o 
   4 -10   2      782.73      846.94    309.79 o 
   5 -10   2      174.96      276.86    109.09 o 
   6 -10   2      193.34      270.99    167.10 o 
  -7  -9   2       40.92      -47.50     78.77 o 
  -6  -9   2       49.14      -13.21     80.38 o 
  -5  -9   2      290.12      399.94     94.74 o 
  -4  -9   2       50.79      -42.81     70.92 o 
  -3  -9   2       88.98       50.44     69.62 o 
  -2  -9   2     2653.23     2858.25    172.35 o 
  -1  -9   2      298.07      220.71     67.24 o 
   0  -9   2     1384.17     1423.24    131.97 o 
   1  -9   2       69.72       52.31     65.25 o 
   2  -9   2     1044.65     1165.38    110.17 o 
   3  -9   2      191.22      215.19     87.16 o 
   4  -9   2      272.05       87.46     60.61 o 
   5  -9   2      196.19      170.27     98.49 o 
   6  -9   2        9.30       44.39     90.32 o 
   7  -9   2       36.56       88.46    145.14 o 
  -8  -8   2      428.96      539.92    112.30 o 
  -7  -8   2       10.02       -2.81    150.07 o 
  -6  -8   2      181.71      210.80     86.39 o 
  -5  -8   2      392.38      488.84     92.99 o 
  -4  -8   2       32.27      -27.85     63.73 o 
  -3  -8   2       15.59      -10.08     62.75 o 
  -2  -8   2      929.37      885.46     96.03 o 
  -1  -8   2      161.81      108.10     59.93 o 
   0  -8   2       75.86       39.43     61.28 o 
   1  -8   2       88.46       10.22     58.08 o 
   2  -8   2      274.36      326.16    139.94 o 
   3  -8   2      118.44      174.01    101.78 o 
   4  -8   2     1287.82     1330.52    275.08 o 
   5  -8   2       42.30      221.58     87.70 o 
   6  -8   2      114.75       -4.22     83.87 o 
   7  -8   2      120.56       37.70    127.44 o 
   8  -8   2      152.95      339.49    151.72 o 
  -9  -7   2        3.03        8.63    142.08 o 
  -8  -7   2       27.00       -4.98     77.86 o 
  -7  -7   2       38.19       69.96     75.75 o 
  -6  -7   2      119.56      124.63     74.64 o 
  -5  -7   2        2.79      -30.12     62.12 o 
  -4  -7   2      198.31      297.58    169.54 o 
  -3  -7   2      340.95      384.85     75.52 o 
  -2  -7   2       73.78       75.62     57.87 o 
  -1  -7   2     1772.74     1718.15    116.10 o 
   0  -7   2      246.72       52.68     95.04 o 
   1  -7   2      600.76      525.70     74.79 o 
   2  -7   2       17.20        6.01     53.76 o 
   3  -7   2       48.57      -12.26     55.01 o 
   4  -7   2     1777.25     1797.51    122.83 o 
   5  -7   2      413.32      435.51     64.89 o 
   6  -7   2        4.37      -51.96     72.97 o 
   7  -7   2        1.49       22.48    115.51 o 
   8  -7   2       58.36      137.27    128.83 o 
   9  -7   2      260.08      184.89    138.14 o 
 -10  -6   2      506.89      530.38    116.63 o 
  -9  -6   2       57.75       30.62     80.64 o 
  -8  -6   2      152.99       33.81     75.50 o 
  -7  -6   2      377.38      383.37     88.34 o 
  -6  -6   2       94.09      271.87     77.22 o 
  -5  -6   2     1800.42     2002.44    138.82 o 
  -4  -6   2      955.30     1024.48     99.57 o 
  -3  -6   2     3216.11     3094.03    163.84 o 
  -2  -6   2     3823.83     3716.00    178.82 o 
  -1  -6   2      460.48      380.55     61.91 o 
   0  -6   2     1934.36     2039.86    115.57 o 
   1  -6   2     1325.85     1377.90    160.21 o 
   2  -6   2      771.12      818.43     97.41 o 
   3  -6   2        3.53      -66.54     44.36 o 
   4  -6   2      223.02      261.98     61.01 o 
   5  -6   2      280.07      214.38     74.93 o 
   6  -6   2      421.73      467.55     89.85 o 
   7  -6   2      635.38      532.03     75.22 o 
   8  -6   2        4.89      131.76    115.00 o 
   9  -6   2      303.21      375.80    143.70 o 
  10  -6   2        4.04      186.80    128.52 o 
 -10  -5   2      130.24      289.79    105.51 o 
  -9  -5   2     2191.02     2746.10    190.23 o 
  -8  -5   2      251.30      316.65     86.14 o 
  -7  -5   2      295.75      274.31     79.15 o 
  -6  -5   2      554.42      791.82    116.36 o 
  -5  -5   2        6.86       34.86     56.94 o 
  -4  -5   2      119.11       98.46     86.15 o 
  -3  -5   2      157.11      188.88     54.93 o 
  -2  -5   2     2902.40     2955.20    147.08 o 
  -1  -5   2      684.48      578.68     63.76 o 
   0  -5   2      472.59      341.08     52.30 o 
   1  -5   2     1562.28     1855.33    108.90 o 
   2  -5   2      104.56       68.69     38.43 o 
   3  -5   2     1954.64     1684.41     87.32 o 
   4  -5   2       64.69      106.13     65.62 o 
   5  -5   2     1839.81     1798.65     88.60 o 
   6  -5   2       15.53      -30.55     45.43 o 
   7  -5   2      179.49      193.82     52.98 o 
   8  -5   2      639.05      433.53     98.48 o 
   9  -5   2       80.03      116.34    117.67 o 
  10  -5   2       26.88       45.26    123.18 o 
 -11  -4   2      399.93      237.46     96.65 o 
 -10  -4   2      263.04      184.45     89.94 o 
  -9  -4   2       12.62      -25.48     74.45 o 
  -8  -4   2     1301.48     1408.60    126.00 o 
  -7  -4   2      209.05      117.10     97.67 o 
  -6  -4   2        5.65      -17.91     56.10 o 
  -5  -4   2     2911.11     2897.89    167.77 o 
  -4  -4   2       35.25        0.15    113.17 o 
  -3  -4   2     1739.27     1684.48    124.82 o 
  -2  -4   2      608.83      535.05     71.59 o 
  -1  -4   2      427.52      314.16     34.56 o 
   0  -4   2      140.05      185.45     44.19 o 
   1  -4   2     1537.25     1492.90     88.24 o 
   2  -4   2      813.58      890.32     69.93 o 
   3  -4   2      531.17      714.91     75.35 o 
   4  -4   2      728.11      784.71     65.43 o 
   5  -4   2      804.16      733.42     63.17 o 
   6  -4   2     3349.51     3199.32    119.64 o 
   7  -4   2      952.77      932.85     69.23 o 
   8  -4   2     1404.69     1368.21    132.08 o 
   9  -4   2      311.67      480.01    101.94 o 
  10  -4   2      106.74      212.15    125.54 o 
  11  -4   2      180.48      175.69    135.01 o 
 -11  -3   2      218.79      325.82    115.56 o 
 -10  -3   2       60.29       10.96     75.18 o 
  -9  -3   2      996.28     1140.61    119.61 o 
  -8  -3   2      131.79      150.59    133.90 o 
  -7  -3   2     2630.53     2579.63    229.53 o 
  -6  -3   2      414.04      463.52     73.69 o 
  -5  -3   2      711.09      843.01     69.77 o 
  -4  -3   2       57.43      -10.43     40.42 o 
  -3  -3   2      202.06      229.03     47.67 o 
  -2  -3   2     5056.45     4924.29    202.47 o 
  -1  -3   2      508.84      509.31     43.78 o 
   0  -3   2      108.35       99.36     28.30 o 
   1  -3   2      232.65      204.83     41.58 o 
   2  -3   2     5772.11     5420.11    229.74 o 
   3  -3   2      657.52      818.26     58.25 o 
   4  -3   2     6503.72     6051.22    178.80 o 
   5  -3   2      481.08      476.08     56.03 o 
   6  -3   2      207.92      174.35     42.50 o 
   7  -3   2      554.26      529.85     65.50 o 
   8  -3   2      604.33      669.27     64.14 o 
   9  -3   2       42.38      -33.28     70.80 o 
  10  -3   2        0.32     -105.69     70.46 o 
  11  -3   2       37.47        7.61    115.41 o 
 -11  -2   2      558.66      774.52    116.98 o 
 -10  -2   2       75.53      113.30     76.05 o 
  -9  -2   2      268.98      287.32     80.38 o 
  -8  -2   2       73.42      178.79     68.53 o 
  -7  -2   2        1.95      -18.48     43.56 o 
  -6  -2   2      463.98      519.95     53.20 o 
  -5  -2   2      875.27      954.93     60.05 o 
  -4  -2   2      906.93      818.08     72.58 o 
  -3  -2   2       98.98       66.01     38.71 o 
  -2  -2   2     1834.13     1360.70     79.63 o 
  -1  -2   2      322.71      309.37     42.36 o 
   0  -2   2     3819.30     3960.20    110.50 o 
   1  -2   2     1378.86     1613.74    121.17 o 
   2  -2   2    13576.22    12840.15    397.66 o 
   3  -2   2      888.92      908.01     47.28 o 
   4  -2   2      669.55      734.09     61.43 o 
   5  -2   2      846.79      921.14     53.47 o 
   6  -2   2      713.69      569.81     53.84 o 
   7  -2   2      203.88      196.78     45.53 o 
   8  -2   2      820.19      851.41     67.90 o 
   9  -2   2       13.29      -43.72     70.51 o 
  10  -2   2       25.85      -46.13     76.55 o 
  11  -2   2      410.89      389.03    101.09 o 
 -11  -1   2       15.52      -47.78    150.10 o 
 -10  -1   2      275.48      249.15     63.71 o 
  -9  -1   2       41.07      -52.67     62.28 o 
  -8  -1   2      164.18      215.81     53.42 o 
  -7  -1   2      438.29      420.84     54.84 o 
  -6  -1   2      934.44      829.16     60.84 o 
  -5  -1   2       21.58       13.70     30.29 o 
  -4  -1   2     4304.32     3877.25    168.74 o 
  -3  -1   2       85.11       62.39     36.00 o 
  -2  -1   2      160.88      138.16     34.72 o 
  -1  -1   2      231.31      263.36     21.16 o 
   0  -1   2     6745.64     6102.47    159.15 o 
   1  -1   2     2476.34     2474.34    314.91 o 
   2  -1   2     3034.35     2860.03     86.37 o 
   3  -1   2      349.91      454.96     32.89 o 
   4  -1   2     4687.72     4179.74    125.92 o 
   5  -1   2        4.42      -13.11     28.53 o 
   6  -1   2     1435.73     1525.79     71.36 o 
   7  -1   2      479.84      441.90     49.70 o 
   8  -1   2      154.24      157.47     52.48 o 
   9  -1   2     1835.73     2219.32    189.50 o 
  10  -1   2      445.34      346.12     90.51 o 
  11  -1   2      253.62      273.45     77.96 o 
  12  -1   2      140.91      100.36     88.15 o 
 -11   0   2      591.31      670.57    185.61 o 
 -10   0   2       60.62      102.95    149.30 o 
  -9   0   2      140.62      146.51     47.66 o 
  -8   0   2       22.57       48.33     47.30 o 
  -7   0   2      175.63      134.34     46.54 o 
  -6   0   2       24.00       31.40     46.38 o 
  -5   0   2     2867.48     2854.09    128.69 o 
  -4   0   2      204.09      154.79     39.78 o 
  -3   0   2     1228.84     1132.26     58.61 o 
  -2   0   2     3424.02     2757.40     96.93 o 
  -1   0   2     3747.32     4367.08    136.78 o 
   0   0   2     3459.40     4339.43    444.36 o 
   1   0   2    10233.05    11806.82    435.30 o 
   2   0   2      112.13       52.48     18.35 o 
   3   0   2     1382.84     1374.77     64.52 o 
   4   0   2      320.80      267.58     40.03 o 
   5   0   2       77.73       28.92     45.17 o 
   6   0   2     1509.76     1396.76     77.68 o 
   7   0   2      337.29      361.97     52.26 o 
   8   0   2        1.39      -47.10     53.54 o 
   9   0   2      529.31      508.73     89.43 o 
  10   0   2      155.43      191.01     70.18 o 
  11   0   2     2556.21     2891.81    263.36 o 
  12   0   2       41.87       -3.14    119.94 o 
 -11   1   2       43.56      -32.25     93.45 o 
 -10   1   2       71.44       67.48     55.87 o 
  -9   1   2       35.29        3.19     48.98 o 
  -8   1   2      288.58      324.33     52.59 o 
  -7   1   2      900.23      912.39     63.62 o 
  -6   1   2      676.09      659.16     52.12 o 
  -5   1   2     1402.78     1648.90     71.55 o 
  -4   1   2     9330.72     9411.15    255.22 o 
  -3   1   2     2042.91     2392.72     78.87 o 
  -2   1   2    51056.13    50591.28   1272.40 o 
  -1   1   2     1293.91     1482.45     40.68 o 
   1   1   2     1782.88     2065.94     88.75 o 
   2   1   2        9.14       32.56     26.86 o 
   3   1   2     1594.12     1598.95     70.73 o 
   4   1   2      148.26      153.45     45.21 o 
   5   1   2     2410.08     2251.39     97.26 o 
   6   1   2       10.24       -1.92     38.49 o 
   7   1   2     3595.08     3217.33    165.50 o 
   8   1   2      555.99      344.68    118.88 o 
   9   1   2      672.06      741.96     90.25 o 
  10   1   2       40.42      145.01     65.82 o 
  11   1   2      158.34       64.29    129.91 o 
  12   1   2       42.27       44.13    130.74 o 
 -11   2   2      303.09      267.44    115.10 o 
 -10   2   2      504.15      493.59     87.90 o 
  -9   2   2      758.63      907.85     73.43 o 
  -8   2   2      994.96     1125.90    131.09 o 
  -7   2   2     1058.45     1114.04     83.12 o 
  -6   2   2     2541.26     2549.89    116.18 o 
  -5   2   2      183.65      255.02    101.29 o 
  -4   2   2     1519.29     1575.12    104.77 o 
  -3   2   2     1989.76     1610.42    100.08 o 
  -2   2   2     3288.12     3252.86    263.38 o 
  -1   2   2     6670.30     7118.48    363.77 o 
   0   2   2     3077.04     4412.87    120.29 o 
   1   2   2    12391.69    12547.97    617.01 o 
   2   2   2    14235.01    14304.62    424.02 o 
   3   2   2      332.11      602.35     64.23 o 
   4   2   2      560.36      569.45     47.83 o 
   5   2   2     2617.99     2485.42    102.29 o 
   6   2   2      342.77      332.70     71.63 o 
   7   2   2        0.05      -29.20     38.49 o 
   8   2   2      503.11      535.13     59.36 o 
   9   2   2      621.71      740.16     82.31 o 
  10   2   2      409.41      622.62    160.41 o 
  11   2   2      189.05      390.15    157.84 o 
  12   2   2      112.82      134.08    142.87 o 
 -11   3   2      165.19      287.75    118.03 o 
 -10   3   2      232.94      318.78     71.82 o 
  -9   3   2      404.57      589.41    107.53 o 
  -8   3   2      523.57      402.86     66.44 o 
  -7   3   2     4192.32     3781.22    266.82 o 
  -6   3   2        0.20      -50.99     56.63 o 
  -5   3   2     1347.84     1320.18    201.17 o 
  -4   3   2      234.68      211.64    103.32 o 
  -3   3   2     2247.41     2175.25    123.52 o 
  -2   3   2     1964.66     2160.30    174.94 o 
  -1   3   2     2823.64     2850.91    169.70 o 
   0   3   2     4162.54     5062.34    140.47 o 
   1   3   2       96.37       91.99     33.04 o 
   2   3   2     1280.49     1310.04     63.51 o 
   3   3   2      104.94      139.27     29.76 o 
   4   3   2     1738.68     1751.13     70.51 o 
   5   3   2      536.47      531.20     44.67 o 
   6   3   2     1670.33     1748.26     80.88 o 
   7   3   2     4654.25     4404.41    176.66 o 
   8   3   2       61.41       91.60     45.34 o 
   9   3   2      834.60      774.73    107.82 o 
  10   3   2      132.91       69.17    125.64 o 
  11   3   2      300.59      350.50    155.99 o 
 -11   4   2       99.05      110.37    107.03 o 
 -10   4   2       71.57       -2.03     60.68 o 
  -9   4   2      571.37      609.71    192.43 o 
  -8   4   2     1049.92      839.15    116.08 o 
  -7   4   2      376.89      360.98     82.91 o 
  -6   4   2      280.32      151.66     71.16 o 
  -5   4   2        1.26      -86.39     57.59 o 
  -4   4   2      484.98      643.74    103.92 o 
  -3   4   2       78.09      121.05    110.29 o 
  -2   4   2      167.17      200.88     32.04 o 
  -1   4   2     1782.25     1810.20     64.64 o 
   0   4   2     7651.18     8107.79    250.48 o 
   1   4   2      245.11      147.62     34.00 o 
   2   4   2     8181.89     8211.58    310.86 o 
   3   4   2     6014.19     5177.88    173.55 o 
   4   4   2      837.36      711.18     55.75 o 
   5   4   2     1983.74     1697.10     74.43 o 
   6   4   2      255.60      301.97     43.92 o 
   7   4   2        3.92       -1.34     39.08 o 
   8   4   2      140.61       87.82     68.13 o 
   9   4   2      139.31      148.14     79.14 o 
  10   4   2      128.45      137.12     88.64 o 
  11   4   2      176.45      220.48    148.94 o 
 -10   5   2       84.24      164.89    109.65 o 
  -9   5   2       70.36        2.89     76.32 o 
  -8   5   2      290.91      279.38     81.67 o 
  -7   5   2      472.96      620.06     93.12 o 
  -6   5   2     1434.76     1252.68    116.20 o 
  -5   5   2        3.01       -5.19     66.64 o 
  -4   5   2     1020.94     1427.40    117.17 o 
  -3   5   2      222.33      244.38     49.47 o 
  -2   5   2     2192.02     2057.54     90.26 o 
  -1   5   2       80.13       49.08     27.15 o 
   0   5   2     2992.77     3232.63    118.05 o 
   1   5   2     1302.54     1323.72     69.93 o 
   2   5   2      711.97      678.47     86.35 o 
   3   5   2     1572.87     1388.68     74.26 o 
   4   5   2     1197.83     1291.68     73.30 o 
   5   5   2      474.01      419.31     53.42 o 
   6   5   2     1942.19     1872.25     99.53 o 
   7   5   2       13.89       34.95     62.78 o 
   8   5   2       21.00      104.64     73.45 o 
   9   5   2      462.27      403.78    176.46 o 
  10   5   2      447.65      437.06    114.18 o 
  11   5   2      126.59       92.81     97.20 o 
 -10   6   2      287.74      489.77    131.30 o 
  -9   6   2      474.12      290.05    149.53 o 
  -8   6   2      385.88      340.70    122.02 o 
  -7   6   2      869.60      938.73    110.62 o 
  -6   6   2      663.63      552.38     95.05 o 
  -5   6   2      244.29      135.87     80.44 o 
  -4   6   2      662.32      679.41     83.60 o 
  -3   6   2     1701.65     1652.92     85.97 o 
  -2   6   2      272.62      220.01     76.50 o 
  -1   6   2      793.01      846.90     62.64 o 
   0   6   2      191.16      147.13     50.50 o 
   1   6   2       18.51      -11.39     34.01 o 
   2   6   2     2693.81     2285.84    220.84 o 
   3   6   2      798.09      783.24     61.96 o 
   4   6   2      823.36      795.60     63.87 o 
   5   6   2       57.21      128.69     61.49 o 
   6   6   2       15.72       24.45     59.98 o 
   7   6   2       20.03       76.40     68.75 o 
   8   6   2       53.15       71.16     73.14 o 
   9   6   2       28.24        2.78     76.01 o 
  10   6   2      138.74      197.77     96.62 o 
  -9   7   2       47.50     -116.09     80.43 o 
  -8   7   2        1.65      -43.17     78.06 o 
  -7   7   2       22.63       12.25    111.35 o 
  -6   7   2       14.42       -8.62     75.53 o 
  -5   7   2      278.38      222.98     84.67 o 
  -4   7   2     3538.01     3497.40    329.75 o 
  -3   7   2      357.46      483.93     95.87 o 
  -2   7   2     5140.33     4502.18    199.92 o 
  -1   7   2      327.36      365.11     58.00 o 
   0   7   2     1420.38     1301.77     75.45 o 
   1   7   2      162.08      105.90     43.36 o 
   2   7   2     1234.01     1160.76     77.51 o 
   3   7   2      114.97       87.46     44.49 o 
   4   7   2     1246.67     1154.92    122.02 o 
   5   7   2       70.05       56.57     61.69 o 
   6   7   2     1251.24     1180.85    113.46 o 
   7   7   2     1614.68     1509.18    132.13 o 
   8   7   2        2.05       63.71     79.95 o 
   9   7   2      468.60      598.91    122.10 o 
  10   7   2       35.57      106.94     90.32 o 
  -8   8   2       49.86      -26.39     83.89 o 
  -7   8   2       32.59      -25.97     93.58 o 
  -6   8   2     2288.54     2133.92    414.66 o 
  -5   8   2      203.52      212.90     92.93 o 
  -4   8   2     3121.08     2470.62    262.71 o 
  -3   8   2      226.53      281.43    136.81 o 
  -2   8   2       40.58       -4.78    117.98 o 
  -1   8   2     1729.09     1811.48    211.56 o 
   0   8   2      155.31      146.44     46.19 o 
   1   8   2      499.18      269.11     53.67 o 
   2   8   2      186.50      288.76     56.50 o 
   3   8   2     1138.72     1064.51     96.47 o 
   4   8   2      552.12      509.54     81.93 o 
   5   8   2     3406.70     3337.60    251.37 o 
   6   8   2     1634.15     1713.46    265.79 o 
   7   8   2      234.38      239.31     83.92 o 
   8   8   2      671.05      757.91    117.83 o 
   9   8   2        2.85      -43.41     81.92 o 
  -8   9   2      787.50      580.69    167.15 o 
  -7   9   2      229.00      124.97     93.56 o 
  -6   9   2      600.66      588.42    170.39 o 
  -5   9   2      370.98      174.76    140.35 o 
  -4   9   2       59.10      -36.21    123.28 o 
  -3   9   2      308.03      165.66    148.53 o 
  -2   9   2      618.24      558.23    157.99 o 
  -1   9   2      135.95      190.91    137.73 o 
   0   9   2      997.92      881.85     73.85 o 
   1   9   2      672.33      593.74     68.19 o 
   2   9   2        3.60       16.23     52.03 o 
   3   9   2      601.48      491.34    113.66 o 
   4   9   2      227.12      265.46     86.25 o 
   5   9   2        5.35      -31.17     61.05 o 
   6   9   2      379.36      212.16    125.39 o 
   7   9   2      380.95      473.83    101.79 o 
   8   9   2       12.37       20.74     83.84 o 
  -7  10   2      114.17      161.49    153.16 o 
  -6  10   2      465.19      647.46    179.29 o 
  -5  10   2      214.48      178.16    143.23 o 
  -4  10   2      467.40      333.58    162.83 o 
  -3  10   2       36.05      134.29    145.14 o 
  -2  10   2       41.44      252.37    146.73 o 
  -1  10   2      293.67      307.40    147.25 o 
   0  10   2      209.76      400.59    159.59 o 
   1  10   2       84.37      106.26     59.21 o 
   2  10   2       95.32       -8.95     54.45 o 
   3  10   2      250.86      365.47     71.11 o 
   4  10   2      729.11      583.71     82.00 o 
   5  10   2     1373.87     1229.43    125.28 o 
   6  10   2       55.16       63.44     78.32 o 
   7  10   2      393.56      440.43    151.75 o 
  -5  11   2      152.23      230.41    159.07 o 
  -4  11   2       15.37       -7.92    143.23 o 
  -3  11   2       20.61       31.37    137.53 o 
  -2  11   2        3.23      144.47    151.87 o 
  -1  11   2      120.23      205.46    150.59 o 
   0  11   2      225.14      434.54    166.33 o 
   1  11   2     1516.13     1324.18    221.97 o 
   2  11   2      105.43       31.37     80.25 o 
   3  11   2        9.35      -88.44     58.96 o 
   4  11   2       84.82      -47.34     54.96 o 
   5  11   2      274.48      231.07     90.10 o 
  -3  12   2      262.60      359.19    183.97 o 
  -2  12   2       98.08       -9.51    150.38 o 
  -1  12   2      781.88      684.13    192.81 o 
   0  12   2       30.51     -136.60    138.97 o 
   1  12   2       98.85      137.47    162.06 o 
   2  12   2      408.41      353.84    180.06 o 
   3  12   2       96.95      -26.59    154.60 o 
  -3 -11   3      187.74      309.51     95.37 o 
  -2 -11   3        8.72      -15.80    113.35 o 
  -1 -11   3       32.14       32.49     90.44 o 
   0 -11   3      154.20      112.98     82.13 o 
   1 -11   3      155.57      426.82    164.78 o 
   2 -11   3      164.71      254.12    157.27 o 
   3 -11   3      105.49      300.35    156.91 o 
  -5 -10   3        7.64     -107.47    132.74 o 
  -4 -10   3       97.05       59.56    151.18 o 
  -3 -10   3       24.66      106.99    123.18 o 
  -2 -10   3      703.53      737.43    123.20 o 
  -1 -10   3        1.04      -35.20     70.42 o 
   0 -10   3     1606.65     1629.19    140.67 o 
   1 -10   3        4.05       -5.10     66.78 o 
   2 -10   3      878.82      712.31    173.12 o 
   3 -10   3      550.02      523.82    154.65 o 
   4 -10   3        9.37     -121.08     80.72 o 
   5 -10   3      283.24      316.30    132.49 o 
   6 -10   3      286.68      564.91    180.62 o 
  -7  -9   3       96.16      259.41    103.66 o 
  -6  -9   3       76.00      120.81     87.00 o 
  -5  -9   3       23.59       40.05     80.15 o 
  -4  -9   3      338.34      262.17     88.16 o 
  -3  -9   3       52.73      -21.12     67.90 o 
  -2  -9   3      425.92      466.84     85.99 o 
  -1  -9   3      704.91      810.03    134.29 o 
   0  -9   3      505.98      642.26     93.34 o 
   1  -9   3     1056.69     1011.97    106.95 o 
   2  -9   3      303.89      374.72     83.37 o 
   3  -9   3      922.46      947.85     85.86 o 
   4  -9   3     1365.41     1324.03    144.57 o 
   5  -9   3       59.40      134.28     99.21 o 
   6  -9   3      462.90      535.91    170.29 o 
   7  -9   3      257.13      258.54    160.57 o 
  -8  -8   3       23.96       80.05     94.99 o 
  -7  -8   3       42.87      144.93    113.87 o 
  -6  -8   3       56.93       33.15     76.48 o 
  -5  -8   3       21.82       37.53     73.63 o 
  -4  -8   3      151.97      240.68     80.56 o 
  -3  -8   3       98.84      -31.94     63.36 o 
  -2  -8   3      125.54       86.36     99.11 o 
  -1  -8   3      603.03      667.24     84.99 o 
   0  -8   3      128.41      193.81     69.36 o 
   1  -8   3      841.52      798.95     74.18 o 
   2  -8   3      316.76      316.10     57.27 o 
   3  -8   3      158.12      141.74     63.28 o 
   4  -8   3      186.84      153.32     55.17 o 
   5  -8   3       33.36      -40.30     78.58 o 
   6  -8   3       32.01     -143.13    107.85 o 
   7  -8   3        2.59       -0.51    130.02 o 
   8  -8   3        3.50       93.86    138.09 o 
  -9  -7   3       90.56      304.87    104.55 o 
  -8  -7   3      232.55      257.98    109.70 o 
  -7  -7   3      129.87       12.32    113.30 o 
  -6  -7   3      108.86      134.43     77.89 o 
  -5  -7   3      324.88      327.44    148.74 o 
  -4  -7   3     1569.16     1438.04    126.34 o 
  -3  -7   3      736.09      635.38     88.86 o 
  -2  -7   3     3783.63     3923.43    287.14 o 
  -1  -7   3       29.46        9.31     54.21 o 
   0  -7   3      254.75      282.00     55.44 o 
   1  -7   3      560.98      610.35     75.12 o 
   2  -7   3       22.45       80.85     64.89 o 
   3  -7   3     1082.70     1016.67     79.50 o 
   4  -7   3       36.84       34.36     50.25 o 
   5  -7   3      424.81      485.19     99.85 o 
   6  -7   3        6.88      -66.08     70.53 o 
   7  -7   3      465.71      447.03    148.79 o 
   8  -7   3       14.36       85.01    128.11 o 
   9  -7   3      157.77      142.15    137.06 o 
  -9  -6   3        6.06       -2.92     79.90 o 
  -8  -6   3       42.80       55.67     76.06 o 
  -7  -6   3      995.75     1046.42    119.13 o 
  -6  -6   3      239.73      243.87     75.90 o 
  -5  -6   3        1.06       39.91     64.15 o 
  -4  -6   3      100.20      108.51     62.44 o 
  -3  -6   3     2939.58     3157.00    169.03 o 
  -2  -6   3      273.64      223.53     63.39 o 
  -1  -6   3     3483.39     3399.96    129.20 o 
   0  -6   3     1654.92     1685.98    181.22 o 
   1  -6   3      296.08      345.79     50.35 o 
   2  -6   3      334.02      331.85     68.24 o 
   3  -6   3     1660.72     1682.18     94.47 o 
   4  -6   3      105.87       34.01     41.27 o 
   5  -6   3      385.33      339.73     81.75 o 
   6  -6   3      108.46        3.16     75.14 o 
   7  -6   3      246.96      291.56     93.48 o 
   8  -6   3      625.45      635.58    159.43 o 
   9  -6   3       72.78      105.23    123.95 o 
  10  -6   3      290.88      338.67    152.85 o 
 -10  -5   3      807.61      870.66    178.70 o 
  -9  -5   3      103.12      228.73     89.18 o 
  -8  -5   3     1696.61     1542.78    208.89 o 
  -7  -5   3     1274.02     1297.63    124.93 o 
  -6  -5   3       23.06       30.91     59.41 o 
  -5  -5   3     2379.42     1979.98    218.81 o 
  -4  -5   3      100.59       50.27    158.20 o 
  -3  -5   3     2466.65     2254.13    157.30 o 
  -2  -5   3      265.33      284.40     58.73 o 
  -1  -5   3      242.27      239.60     36.55 o 
   0  -5   3       37.52        0.68     32.74 o 
   1  -5   3      592.33      576.67     58.17 o 
   2  -5   3      281.40      104.87     35.49 o 
   3  -5   3      387.61      418.34     66.20 o 
   4  -5   3     1412.54     1384.49     90.58 o 
   5  -5   3       50.34       -1.35     50.67 o 
   6  -5   3     1845.36     1920.85    135.00 o 
   7  -5   3     1011.96     1061.43    120.29 o 
   8  -5   3      803.98      688.64    111.39 o 
   9  -5   3      694.87      636.21    113.00 o 
  10  -5   3       79.52      174.76    131.76 o 
 -10  -4   3        0.23       30.14     80.05 o 
  -9  -4   3      552.65      782.86    111.76 o 
  -8  -4   3       11.08      103.01     74.89 o 
  -7  -4   3     3110.17     3587.51    196.10 o 
  -6  -4   3     1512.37     1507.34    119.71 o 
  -5  -4   3     1230.33     1209.43    101.37 o 
  -4  -4   3      414.21      440.35     65.90 o 
  -3  -4   3     1176.08     1336.32     94.77 o 
  -2  -4   3      849.93      865.54    156.61 o 
  -1  -4   3       79.95       87.32     29.94 o 
   0  -4   3     1175.84     1115.77     51.87 o 
   1  -4   3      106.85      118.84     34.02 o 
   2  -4   3     6782.20     6344.39    211.47 o 
   3  -4   3     1448.71     1432.34     92.59 o 
   4  -4   3     2429.57     2142.48    103.14 o 
   5  -4   3     1488.99     1619.70    114.59 o 
   6  -4   3       18.18        5.09     40.15 o 
   7  -4   3      368.80      363.07     54.39 o 
   8  -4   3      348.17      316.19     90.16 o 
   9  -4   3       23.59      -14.23     80.14 o 
  10  -4   3      341.27      356.96    106.21 o 
  11  -4   3       10.04       49.63    122.92 o 
 -11  -3   3      370.82      529.17    109.87 o 
 -10  -3   3        7.36       98.80     81.05 o 
  -9  -3   3      207.48      167.96     77.64 o 
  -8  -3   3        9.47      -89.21     59.47 o 
  -7  -3   3      116.12      157.87     66.37 o 
  -6  -3   3       33.30      -37.47     53.54 o 
  -5  -3   3      895.36      776.30     80.27 o 
  -4  -3   3      640.16      616.71     68.70 o 
  -3  -3   3        2.88       -1.43     48.68 o 
  -2  -3   3     6356.51     6562.63    260.77 o 
  -1  -3   3     1031.20      996.38     84.03 o 
   0  -3   3      271.75      271.03     40.53 o 
   1  -3   3    10412.30     9407.22    288.70 o 
   2  -3   3      801.38      580.69     48.50 o 
   3  -3   3     3012.52     2799.57    115.55 o 
   4  -3   3     2953.48     2909.71    100.46 o 
   5  -3   3      231.95      277.30     47.25 o 
   6  -3   3     3014.87     2573.92     99.72 o 
   7  -3   3        1.47      -34.48     39.18 o 
   8  -3   3      551.93      432.78     92.48 o 
   9  -3   3      379.77      422.52     98.29 o 
  10  -3   3      497.57      563.29    111.66 o 
  11  -3   3       13.04       32.81     88.38 o 
 -11  -2   3        1.84      162.96     85.73 o 
 -10  -2   3      590.56      715.72    106.09 o 
  -9  -2   3      669.79      707.11     98.78 o 
  -8  -2   3      757.11      833.35     97.78 o 
  -7  -2   3      456.54      583.83    105.84 o 
  -6  -2   3      450.87      452.25     50.71 o 
  -5  -2   3      576.23      517.17     46.15 o 
  -4  -2   3      528.81      464.66     39.07 o 
  -3  -2   3      169.23      156.97     51.35 o 
  -2  -2   3        1.03      -32.29     33.80 o 
  -1  -2   3      653.48      636.80     31.44 o 
   0  -2   3      946.70      807.52     58.65 o 
   1  -2   3      346.90      508.88     96.61 o 
   2  -2   3    15041.74    13848.15    428.27 o 
   3  -2   3     1071.63     1075.37     61.82 o 
   4  -2   3      157.89       85.97     29.13 o 
   5  -2   3       37.70      -30.22     37.06 o 
   6  -2   3      407.52      454.70     44.91 o 
   7  -2   3        1.64      -30.86     38.26 o 
   8  -2   3      721.35      823.38    103.83 o 
   9  -2   3        2.14      -35.73     92.34 o 
  10  -2   3      871.82      813.26    116.67 o 
  11  -2   3      627.86      801.38    126.03 o 
 -11  -1   3     1058.28     1017.27    195.85 o 
 -10  -1   3       80.05       23.00     54.99 o 
  -9  -1   3       58.96      195.37     73.47 o 
  -8  -1   3       36.12       73.68     48.18 o 
  -7  -1   3       38.62       38.69     43.84 o 
  -6  -1   3      579.80      587.60    109.39 o 
  -5  -1   3       54.61       66.08     45.75 o 
  -4  -1   3      692.92      656.83     67.12 o 
  -3  -1   3      334.48      363.31     78.56 o 
  -2  -1   3     8234.34     7536.64    282.69 o 
  -1  -1   3     6777.93     6418.82    199.27 o 
   0  -1   3     2104.99     1866.25     69.78 o 
   1  -1   3      526.44      582.09     71.18 o 
   2  -1   3     2166.38     1786.35     72.84 o 
   3  -1   3     1421.98     1337.51     52.28 o 
   4  -1   3      299.30      375.44     36.69 o 
   5  -1   3      137.19      173.25     39.09 o 
   6  -1   3      132.74      220.65     37.59 o 
   7  -1   3       81.10       85.27     43.86 o 
   8  -1   3        0.89      -57.97     96.90 o 
   9  -1   3       20.17       65.43     75.99 o 
  10  -1   3      467.17      369.07     98.93 o 
  11  -1   3      344.42      392.09    164.53 o 
  12  -1   3      781.83      958.98    163.12 o 
 -11   0   3       41.28      -93.55     88.15 o 
 -10   0   3       66.72      124.73     60.52 o 
  -9   0   3      416.89      469.11     58.23 o 
  -8   0   3       60.73       74.01     42.43 o 
  -7   0   3      218.63      371.59     79.92 o 
  -6   0   3     1132.57     1288.41     93.11 o 
  -5   0   3     4243.92     4315.80    158.01 o 
  -4   0   3     6663.71     6343.11    209.47 o 
  -3   0   3       40.33       39.67     29.93 o 
  -2   0   3     1544.51     1581.03     68.65 o 
  -1   0   3     5434.44     5816.06    232.88 o 
   0   0   3      233.81      206.93     37.80 o 
   1   0   3     2125.82     1877.08     89.27 o 
   2   0   3     1660.50     1681.34     89.16 o 
   3   0   3      273.38      286.09     29.40 o 
   4   0   3     1455.64     1264.40     62.21 o 
   5   0   3     4964.19     4394.40    154.08 o 
   6   0   3      473.37      483.07     50.01 o 
   7   0   3     1125.76     1093.00     73.84 o 
   8   0   3      110.44      170.73     52.30 o 
   9   0   3        0.99      -30.64    112.32 o 
  10   0   3       23.18       85.68     80.71 o 
  11   0   3      105.22      -58.55     83.53 o 
  12   0   3      116.49       78.90     94.20 o 
 -11   1   3      123.70      117.83    111.09 o 
 -10   1   3      263.44      115.18     90.23 o 
  -9   1   3      282.50      356.84     63.65 o 
  -8   1   3     1371.44     1628.88    103.37 o 
  -7   1   3      107.27      104.17     57.32 o 
  -6   1   3     1269.38     1282.65     68.97 o 
  -5   1   3      703.12      818.85     52.92 o 
  -4   1   3     1610.05     1870.12     74.97 o 
  -3   1   3     8704.51     8545.69    230.85 o 
  -2   1   3    37356.70    36760.72    929.58 o 
  -1   1   3     3665.40     3901.65    108.05 o 
   0   1   3      842.27     1096.65     90.31 o 
   1   1   3     1463.17     1639.64    119.80 o 
   2   1   3       32.62       43.57     37.53 o 
   3   1   3      163.14      202.19     44.46 o 
   4   1   3       47.17      -15.52     64.85 o 
   5   1   3        8.19      -15.00     77.48 o 
   6   1   3     2900.43     2675.45    141.83 o 
   7   1   3      449.21      424.52     72.53 o 
   8   1   3       92.82       28.99     63.94 o 
   9   1   3     1674.94     1551.83    130.53 o 
  10   1   3      635.74      858.41    125.84 o 
  11   1   3      836.15     1016.99    106.56 o 
  12   1   3      133.16      366.13    157.43 o 
 -11   2   3        1.11        7.67     67.39 o 
 -10   2   3       57.69       54.98     68.24 o 
  -9   2   3      632.10      640.98    111.58 o 
  -8   2   3      137.32      125.78     55.33 o 
  -7   2   3     2356.13     2420.54    123.11 o 
  -6   2   3      329.03      532.68     49.54 o 
  -5   2   3     4460.56     4233.47    131.87 o 
  -4   2   3     3262.06     3398.72    106.97 o 
  -3   2   3     3623.14     3597.52    107.36 o 
  -2   2   3     1778.47     1641.65     54.62 o 
  -1   2   3     2853.84     3304.66    194.28 o 
   0   2   3     3189.43     4357.27    182.38 o 
   1   2   3    12903.96    18332.57    475.30 o 
   2   2   3    34042.38    38145.60   1109.08 o 
   3   2   3     2124.43     2374.85     94.19 o 
   4   2   3     7444.22     7669.94    245.26 o 
   5   2   3     2238.03     2115.33    103.72 o 
   6   2   3     1500.14     1345.30     95.15 o 
   7   2   3     1838.71     1953.57    124.87 o 
   8   2   3       63.16       81.46     62.63 o 
   9   2   3      328.74      357.08     71.09 o 
  10   2   3      132.61      -14.16     64.00 o 
  11   2   3        8.24      -55.44    123.54 o 
  12   2   3       31.09      112.74    141.90 o 
 -11   3   3      124.12       74.18     66.10 o 
 -10   3   3       78.55       24.93     61.44 o 
  -9   3   3      948.88      973.83    135.19 o 
  -8   3   3      544.70      421.86     94.03 o 
  -7   3   3      981.51     1178.63     83.55 o 
  -6   3   3        5.34      -39.84     45.00 o 
  -5   3   3        4.70       45.36     37.60 o 
  -4   3   3      850.83      943.59     61.31 o 
  -3   3   3       99.76      108.21     28.49 o 
  -2   3   3      562.88      753.84     99.13 o 
  -1   3   3        3.12      -47.69     81.88 o 
   0   3   3      885.76     1078.99     45.74 o 
   1   3   3     7889.49     9818.51    367.05 o 
   2   3   3     4114.40     3866.40    163.08 o 
   3   3   3    10924.10    11409.58    349.10 o 
   4   3   3       96.71      176.93     69.58 o 
   5   3   3     3101.13     2603.55    109.81 o 
   6   3   3      299.62      433.27     86.27 o 
   7   3   3      401.06      394.75     52.92 o 
   8   3   3      711.21      828.77    110.21 o 
   9   3   3       88.63       13.18     68.89 o 
  10   3   3      113.96       77.51    131.82 o 
  11   3   3      258.24      269.08    161.85 o 
 -11   4   3       95.16      115.20    101.99 o 
 -10   4   3      112.93      134.96     64.75 o 
  -9   4   3       27.78       10.47     83.36 o 
  -8   4   3      302.45      304.85     87.40 o 
  -7   4   3     1309.69     1160.45    115.74 o 
  -6   4   3      248.88      210.15     49.35 o 
  -5   4   3        4.06      -49.98     63.26 o 
  -4   4   3      273.30      238.21     70.54 o 
  -3   4   3      971.57     1013.96     93.65 o 
  -2   4   3      984.62      942.83    126.11 o 
  -1   4   3     2859.54     3259.73     98.10 o 
   0   4   3     3752.86     4625.52    147.05 o 
   1   4   3       16.81      -15.73     41.19 o 
   2   4   3     4023.02     3989.62    170.29 o 
   3   4   3      264.62      364.57     43.65 o 
   4   4   3     3417.20     3282.03    126.78 o 
   5   4   3      704.07      636.20     58.27 o 
   6   4   3      649.90      658.86     55.21 o 
   7   4   3      363.65      332.49     50.46 o 
   8   4   3     1859.36     1984.05    133.40 o 
   9   4   3      140.51      136.23     79.60 o 
  10   4   3     1221.83     1336.53    146.51 o 
  11   4   3       81.50      -38.32    135.67 o 
 -10   5   3       86.93      -26.75     87.57 o 
  -9   5   3     1034.77     1085.84    162.42 o 
  -8   5   3       26.40      -86.62     73.17 o 
  -7   5   3     1107.96     1031.34    113.39 o 
  -6   5   3      786.04      652.00     98.10 o 
  -5   5   3        4.93       64.62     70.29 o 
  -4   5   3       68.29      102.12     30.33 o 
  -3   5   3      368.16      471.06     77.91 o 
  -2   5   3     2415.84     2936.00    112.67 o 
  -1   5   3     2105.37     2281.83     78.76 o 
   0   5   3     2330.58     2689.99    287.24 o 
   1   5   3      463.53      535.23     48.09 o 
   2   5   3     3597.91     2932.23    135.33 o 
   3   5   3      157.78       89.22     38.40 o 
   4   5   3      603.88      560.99     55.51 o 
   5   5   3      521.22      587.42     84.40 o 
   6   5   3      177.86      155.30     50.86 o 
   7   5   3      356.18      460.68     84.56 o 
   8   5   3       82.49      102.76     70.17 o 
   9   5   3      313.85      287.60     87.33 o 
  10   5   3      198.71      105.10    114.97 o 
  11   5   3      182.80      239.87    171.11 o 
 -10   6   3       22.46       45.42     91.88 o 
  -9   6   3       42.82      -65.98    111.35 o 
  -8   6   3       46.67      112.71    112.38 o 
  -7   6   3        1.84      -88.52     73.06 o 
  -6   6   3      217.77      333.55     87.38 o 
  -5   6   3      107.72       47.88    109.44 o 
  -4   6   3     2621.75     2502.71    163.73 o 
  -3   6   3      158.00      178.94     35.93 o 
  -2   6   3     2090.65     1877.29    210.45 o 
  -1   6   3     1346.80     1405.29     90.48 o 
   0   6   3       18.86       -2.94     30.10 o 
   1   6   3      412.08      452.69     52.25 o 
   2   6   3      449.10      488.39     53.79 o 
   3   6   3       19.71       -0.16     37.66 o 
   4   6   3      307.70      295.58     50.82 o 
   5   6   3        5.18       60.69     45.83 o 
   6   6   3      121.80        4.96     59.62 o 
   7   6   3        7.27       59.55     67.09 o 
   8   6   3       14.07      -69.99     62.93 o 
   9   6   3     1205.96     1512.60    388.74 o 
  10   6   3      533.76      682.48    211.25 o 
  -9   7   3        0.24      -59.73     83.62 o 
  -8   7   3      503.18      636.04    111.64 o 
  -7   7   3      499.07      425.05    101.15 o 
  -6   7   3      671.54      726.51    110.49 o 
  -5   7   3      274.93      278.75     91.75 o 
  -4   7   3     2002.30     1804.58    147.52 o 
  -3   7   3       11.58       41.66     86.87 o 
  -2   7   3      142.14      112.68     54.90 o 
  -1   7   3      307.75      339.28     64.21 o 
   0   7   3      667.27      710.01     60.78 o 
   1   7   3      411.54      366.21     50.34 o 
   2   7   3      886.46      832.73     68.42 o 
   3   7   3     1146.48     1113.96     91.84 o 
   4   7   3      138.86      127.47     48.29 o 
   5   7   3      276.78      357.40     88.67 o 
   6   7   3     3608.72     3349.04    186.29 o 
   7   7   3       39.78      -33.04     67.61 o 
   8   7   3      437.27      626.33    259.72 o 
   9   7   3       29.53       45.43     82.89 o 
  10   7   3      196.30      201.30    100.24 o 
  -9   8   3       86.52      148.86     97.55 o 
  -8   8   3      357.49      178.61    214.03 o 
  -7   8   3       47.87        0.07     84.93 o 
  -6   8   3       19.89       13.20    143.18 o 
  -5   8   3     2576.73     2522.89    184.10 o 
  -4   8   3      978.38      911.62    260.01 o 
  -3   8   3     1006.74      947.04    188.18 o 
  -2   8   3     1314.98     1369.34    202.43 o 
  -1   8   3      105.18       53.21    116.85 o 
   0   8   3      340.09      374.90     51.44 o 
   1   8   3       26.08      -55.16     39.88 o 
   2   8   3     1234.08     1083.31     80.39 o 
   3   8   3      411.35      379.72     78.69 o 
   4   8   3      258.62      234.92    160.15 o 
   5   8   3      819.14      833.18    159.95 o 
   6   8   3      313.64      191.89     75.00 o 
   7   8   3      975.34      880.99    112.28 o 
   8   8   3       17.52       14.64     84.01 o 
   9   8   3      435.03      644.57    118.36 o 
  -8   9   3      205.81      145.47    104.91 o 
  -7   9   3      785.73      736.31    258.49 o 
  -6   9   3      935.52     1291.16    399.49 o 
  -5   9   3      434.88      320.36    150.23 o 
  -4   9   3     1922.90     1179.25    207.78 o 
  -3   9   3        0.95      -57.09    135.11 o 
  -2   9   3       71.63      121.17    140.41 o 
  -1   9   3       32.92      208.40    132.12 o 
   0   9   3      792.06      750.47     71.23 o 
   1   9   3        2.18      -26.84     43.91 o 
   2   9   3      528.31      518.20     68.16 o 
   3   9   3      202.27      161.00     57.40 o 
   4   9   3      453.97      332.24     67.31 o 
   5   9   3     2126.05     1926.16    142.88 o 
   6   9   3       27.07      -31.52     68.39 o 
   7   9   3      315.09      467.69    110.81 o 
   8   9   3       10.53       93.70     86.53 o 
  -7  10   3        1.42       59.25    143.95 o 
  -6  10   3       14.57     -148.63    132.12 o 
  -5  10   3        2.71      -37.18    130.02 o 
  -4  10   3       31.92       33.53    144.26 o 
  -3  10   3      484.62      628.43    186.02 o 
  -2  10   3      182.62      152.44    146.94 o 
  -1  10   3      844.81      775.47    180.47 o 
   0  10   3      500.13      435.10    160.57 o 
   1  10   3      712.90      695.65    176.30 o 
   2  10   3       15.25       75.16     60.80 o 
   3  10   3     1782.57     1769.18    196.29 o 
   4  10   3      410.72      216.20    125.81 o 
   5  10   3      199.44      249.26     93.12 o 
   6  10   3      205.99      154.63     83.65 o 
   7  10   3      119.41       41.63     82.28 o 
  -5  11   3      119.90      167.20    156.91 o 
  -4  11   3      117.68      301.38    173.01 o 
  -3  11   3      100.32       27.62    151.98 o 
  -2  11   3       95.16       -8.95    146.01 o 
  -1  11   3      559.16      548.30    174.30 o 
   0  11   3      224.61      193.64    152.44 o 
   1  11   3       10.68       78.48    142.46 o 
   2  11   3      567.79        4.78    149.77 o 
   3  11   3     1629.15     1677.71    143.89 o 
   4  11   3        8.35      -35.12     61.71 o 
   5  11   3     1247.81     1178.46    134.64 o 
   6  11   3      129.83       16.74     83.76 o 
  -3  12   3       53.52      160.10    181.14 o 
  -2  12   3      417.67      371.74    186.13 o 
  -1  12   3       12.70     -106.62    141.07 o 
   0  12   3      973.32      954.34    210.51 o 
   1  12   3      651.77      699.35    199.65 o 
   2  12   3      438.35      633.21    205.88 o 
   3  12   3      228.29      319.74    182.58 o 
   4  12   3        3.56        0.05    164.11 o 
  -2 -11   4      183.73      353.79    104.02 o 
  -1 -11   4       81.60      208.30     94.56 o 
   0 -11   4      381.01      450.82    102.03 o 
   1 -11   4       94.98      169.51    153.73 o 
   2 -11   4      641.61     1018.17    204.28 o 
  -4 -10   4       48.26      -56.23     78.96 o 
  -3 -10   4       36.00      -39.05     83.39 o 
  -2 -10   4       11.34      122.66    106.00 o 
  -1 -10   4       12.66       63.95     78.08 o 
   0 -10   4        2.67       72.00     75.83 o 
   1 -10   4      189.26      132.56    105.33 o 
   2 -10   4     1174.01     1251.41    125.46 o 
   3 -10   4       44.11      126.78    131.97 o 
   4 -10   4      902.08      958.41    186.64 o 
   5 -10   4        8.74       85.48    102.04 o 
  -6  -9   4      265.41      109.47     92.20 o 
  -5  -9   4       10.71       51.54     94.56 o 
  -4  -9   4       11.23       35.88     76.86 o 
  -3  -9   4      633.46      496.23     93.95 o 
  -2  -9   4      350.48      291.14     81.47 o 
  -1  -9   4      944.97      644.01    127.86 o 
   0  -9   4     1338.82     1492.25    129.58 o 
   1  -9   4      996.50     1066.47    112.41 o 
   2  -9   4      428.11      587.73     98.03 o 
   3  -9   4      189.87      171.95     60.79 o 
   4  -9   4        8.43       47.82     80.68 o 
   5  -9   4        8.54      191.78    126.11 o 
   6  -9   4       10.81      156.71    138.61 o 
   7  -9   4        2.68      -50.50    139.27 o 
  -7  -8   4      178.20      135.01     91.89 o 
  -6  -8   4      345.38      298.55    112.86 o 
  -5  -8   4      320.79      388.31    143.88 o 
  -4  -8   4      197.50      201.29     82.79 o 
  -3  -8   4       30.94       56.47     69.72 o 
  -2  -8   4     1772.79     1979.48    141.06 o 
  -1  -8   4      386.35      356.10    101.52 o 
   0  -8   4      212.06       79.56     83.21 o 
   1  -8   4      892.67      968.86    226.37 o 
   2  -8   4       54.78      190.66     55.24 o 
   3  -8   4      960.27     1119.12     88.16 o 
   4  -8   4       62.96       74.59     73.54 o 
   5  -8   4      389.23      433.17     73.54 o 
   6  -8   4       79.19      157.74    123.84 o 
   7  -8   4      350.01      456.65    161.70 o 
   8  -8   4        8.28     -158.15    122.97 o 
  -8  -7   4      100.17      174.22     90.07 o 
  -7  -7   4      195.84      151.08    213.90 o 
  -6  -7   4      403.08      504.76     96.93 o 
  -5  -7   4       47.36      148.99     80.10 o 
  -4  -7   4       23.11        2.40     64.89 o 
  -3  -7   4     1506.67     1401.90    122.92 o 
  -2  -7   4      940.96     1003.61    100.92 o 
  -1  -7   4     1224.32     1138.67    237.30 o 
   0  -7   4     2633.33     2555.27    202.74 o 
   1  -7   4      348.25      315.01     63.76 o 
   2  -7   4      296.82      301.77     55.71 o 
   3  -7   4      140.34       54.22     71.18 o 
   4  -7   4      242.20      183.16     54.98 o 
   5  -7   4      366.55      343.59     65.44 o 
   6  -7   4      104.67       83.80     71.33 o 
   7  -7   4       59.32      162.57    125.75 o 
   8  -7   4      254.75      191.63    140.61 o 
   9  -7   4       12.17       96.12    138.76 o 
  -9  -6   4      585.21      645.71    176.12 o 
  -8  -6   4       12.99      -22.05     74.41 o 
  -7  -6   4      943.04     1292.02    214.05 o 
  -6  -6   4        1.10      -43.55     63.85 o 
  -5  -6   4     1411.18     1530.15    165.25 o 
  -4  -6   4     1001.43     1291.07    227.97 o 
  -3  -6   4     1484.75     1464.63    219.04 o 
  -2  -6   4       69.47      -49.04     52.15 o 
  -1  -6   4       67.11      105.17     54.79 o 
   0  -6   4     1032.29     1259.79    186.77 o 
   1  -6   4       12.63       36.69     45.97 o 
   2  -6   4      304.27      314.75     46.24 o 
   3  -6   4      526.24      555.45     55.07 o 
   4  -6   4     1096.03     1026.34     78.12 o 
   5  -6   4      107.83      148.40     57.26 o 
   6  -6   4       12.44       59.54     74.98 o 
   7  -6   4      715.19      970.74    122.75 o 
   8  -6   4       27.88       31.13     92.57 o 
   9  -6   4      456.52      524.77    118.75 o 
  10  -6   4        3.56      144.83    140.10 o 
 -10  -5   4      144.47       49.20     86.38 o 
  -9  -5   4      481.52      684.95    113.56 o 
  -8  -5   4      360.81      625.81    131.76 o 
  -7  -5   4     1045.47     1234.47    122.12 o 
  -6  -5   4      776.51      790.90    135.80 o 
  -5  -5   4       46.62       73.21     64.37 o 
  -4  -5   4      886.93      918.51    184.04 o 
  -3  -5   4     1007.68      901.91     88.59 o 
  -2  -5   4      781.64      713.47    103.04 o 
  -1  -5   4      261.69      246.93     39.39 o 
   0  -5   4     1246.83     1205.15     77.43 o 
   1  -5   4     1425.95     1244.77     74.31 o 
   2  -5   4     3892.25     3582.47    120.07 o 
   3  -5   4     2194.69     2118.91     86.76 o 
   4  -5   4     1673.52     1618.89     97.00 o 
   5  -5   4     1526.88     1507.56     97.75 o 
   6  -5   4      259.78      218.46     61.10 o 
   7  -5   4        8.34       18.87     81.49 o 
   8  -5   4      200.00      281.33     93.83 o 
   9  -5   4       10.66      -36.97     81.73 o 
  10  -5   4        3.72       39.60     93.40 o 
 -10  -4   4       17.91      109.59     86.21 o 
  -9  -4   4       21.88      -23.38     73.11 o 
  -8  -4   4        4.78       54.31    103.27 o 
  -7  -4   4      108.22      -14.50     66.09 o 
  -6  -4   4     1124.91     1204.38    108.82 o 
  -5  -4   4      852.35      876.51    219.30 o 
  -4  -4   4      924.72     1016.82     91.85 o 
  -3  -4   4      758.86      616.22     79.72 o 
  -2  -4   4     1722.94     1696.07    106.71 o 
  -1  -4   4       62.77       58.44     25.40 o 
   0  -4   4      192.94      224.10     35.37 o 
   1  -4   4     2659.85     2382.68     97.55 o 
   2  -4   4     1279.81     1263.18     61.63 o 
   3  -4   4      329.61      284.36     48.47 o 
   4  -4   4     1336.08     1386.87    114.14 o 
   5  -4   4       77.73       37.09     72.07 o 
   6  -4   4     2093.24     1913.76    105.68 o 
   7  -4   4        7.73     -146.92    115.51 o 
   8  -4   4      491.40      501.89     99.35 o 
   9  -4   4      116.76      150.83     90.51 o 
  10  -4   4      290.08      455.04    186.00 o 
  11  -4   4        6.54       92.90     95.50 o 
 -10  -3   4      568.01      832.49    117.77 o 
  -9  -3   4      689.17      690.17    122.79 o 
  -8  -3   4       37.96      -52.67     62.94 o 
  -7  -3   4     1261.96     1244.76    112.89 o 
  -6  -3   4       51.61       82.59     95.66 o 
  -5  -3   4      511.44      364.99    141.74 o 
  -4  -3   4      832.76      732.44     76.91 o 
  -3  -3   4        7.99      -33.85     47.19 o 
  -2  -3   4       62.15       75.99     42.88 o 
  -1  -3   4     5702.42     5751.60    158.44 o 
   0  -3   4     3855.33     3850.18    131.07 o 
   1  -3   4      795.98      919.40     75.49 o 
   2  -3   4     3250.58     2742.73    145.73 o 
   3  -3   4     3125.06     2984.99    118.38 o 
   4  -3   4     3723.63     3146.77    134.11 o 
   5  -3   4        9.26      -46.90     38.57 o 
   6  -3   4      371.18      366.18     46.35 o 
   7  -3   4      242.71      244.67     88.07 o 
   8  -3   4        8.99      -26.71     67.41 o 
   9  -3   4       83.20       44.44     79.03 o 
  10  -3   4       48.65       16.81     85.38 o 
  11  -3   4      362.45      558.67    139.66 o 
 -11  -2   4      217.27      229.93    179.90 o 
 -10  -2   4      194.44      296.21     88.95 o 
  -9  -2   4      348.75      458.33     91.57 o 
  -8  -2   4      121.61       15.31     63.26 o 
  -7  -2   4      294.21      375.39     73.37 o 
  -6  -2   4      228.33      320.63     66.98 o 
  -5  -2   4        9.25       41.58     49.00 o 
  -4  -2   4     3978.54     3939.03    177.93 o 
  -3  -2   4      342.27      312.98     69.77 o 
  -2  -2   4     3239.69     2776.16    102.47 o 
  -1  -2   4        3.63       -8.87     20.38 o 
   0  -2   4     7743.83     6915.93    214.83 o 
   1  -2   4     3398.89     3502.71    171.57 o 
   2  -2   4     5277.59     5312.60    219.91 o 
   3  -2   4        9.13      -30.84     32.37 o 
   4  -2   4     1704.35     1519.81     76.74 o 
   5  -2   4      313.81      345.21     36.89 o 
   6  -2   4      305.73      361.45     41.97 o 
   7  -2   4     1092.20     1142.81    109.75 o 
   8  -2   4        3.07        5.37     68.34 o 
   9  -2   4      669.76      740.88    108.77 o 
  10  -2   4      748.97      774.62    120.06 o 
  11  -2   4      314.82      537.28    114.13 o 
 -11  -1   4       19.17       42.18     60.55 o 
 -10  -1   4      606.97      634.46     77.88 o 
  -9  -1   4       20.78      -59.61     61.16 o 
  -8  -1   4       29.33       70.48     69.05 o 
  -7  -1   4       45.39        6.98     42.13 o 
  -6  -1   4     1529.23     1480.72    105.34 o 
  -5  -1   4      665.84      680.59     70.72 o 
  -4  -1   4     1418.55     1051.42     76.52 o 
  -3  -1   4      738.28      832.33     66.67 o 
  -2  -1   4      150.14      113.26     37.60 o 
  -1  -1   4      668.99      630.21     55.05 o 
   0  -1   4      172.55      131.52     32.55 o 
   2  -1   4      169.85      173.15     44.29 o 
   3  -1   4      404.83      371.00     55.54 o 
   4  -1   4     3396.90     3105.38     96.91 o 
   5  -1   4     1879.75     1706.92     78.21 o 
   6  -1   4      436.83      411.34     40.99 o 
   7  -1   4      830.19      900.67    118.46 o 
   8  -1   4     1385.90     1609.49    131.92 o 
   9  -1   4      115.29      171.45     79.83 o 
  10  -1   4       35.05      -87.53     74.66 o 
  11  -1   4      115.15      146.33     89.81 o 
  12  -1   4       32.88       29.05    101.55 o 
 -11   0   4       88.34       13.63     94.07 o 
 -10   0   4      227.47      261.60     66.20 o 
  -9   0   4       35.54       32.13     52.91 o 
  -8   0   4      483.10      492.57     55.57 o 
  -7   0   4       77.96       56.47     56.15 o 
  -6   0   4      471.87      507.28     70.97 o 
  -5   0   4     1216.57     1266.38     76.03 o 
  -4   0   4      430.55      341.41     45.72 o 
  -3   0   4     1195.77      957.08     57.28 o 
  -2   0   4      806.62      859.93     51.52 o 
  -1   0   4     3521.78     3854.30    130.00 o 
   0   0   4     2544.97     2766.07    319.05 o 
   1   0   4      855.06      871.13    115.26 o 
   2   0   4     2324.14     2329.82    216.01 o 
   3   0   4      233.00       89.36     64.26 o 
   4   0   4      298.54      309.29     55.60 o 
   5   0   4       38.75      -28.98     27.91 o 
   6   0   4      279.09      231.61     49.33 o 
   7   0   4      208.44      235.59     47.44 o 
   8   0   4      523.89      550.22     90.03 o 
   9   0   4      777.85      915.09    110.25 o 
  10   0   4      689.56      756.45    110.65 o 
  11   0   4      429.95      708.76    211.25 o 
  12   0   4       92.38      112.08    106.23 o 
 -11   1   4        5.38      -37.13     98.13 o 
 -10   1   4       61.23       60.33    104.10 o 
  -9   1   4      168.50      258.04     52.43 o 
  -8   1   4      271.63      428.95     65.27 o 
  -7   1   4     2098.21     1992.29     94.05 o 
  -6   1   4     2471.87     2570.83    100.18 o 
  -5   1   4     2752.59     2733.31     99.40 o 
  -4   1   4       44.63      -41.27     27.51 o 
  -3   1   4     1958.60     1947.75     72.08 o 
  -2   1   4     4265.26     4024.26    117.24 o 
  -1   1   4     5150.70     5663.32    180.16 o 
   0   1   4      603.88      970.53    116.03 o 
   1   1   4     1571.26     1819.07     62.47 o 
   2   1   4       15.54       16.89     27.43 o 
   3   1   4      250.34      331.47     78.79 o 
   4   1   4     1391.64     1337.54     90.38 o 
   5   1   4     3375.90     2546.31    133.77 o 
   6   1   4      284.54      177.32    126.03 o 
   7   1   4      804.55      614.68    141.28 o 
   8   1   4      112.97      131.67     69.01 o 
   9   1   4     1070.68     1013.81    113.80 o 
  10   1   4        7.60      -29.78     72.58 o 
  11   1   4      100.90       69.85    112.64 o 
  12   1   4      132.19       86.66    144.83 o 
 -11   2   4      251.51      152.03    117.72 o 
 -10   2   4       73.48      119.27     70.64 o 
  -9   2   4      558.05      553.62    131.12 o 
  -8   2   4      221.45      175.23     60.57 o 
  -7   2   4        0.13       31.66     40.27 o 
  -6   2   4     1381.37     1432.78     72.70 o 
  -5   2   4      537.47      634.83     46.67 o 
  -4   2   4      404.97      549.50     39.91 o 
  -3   2   4     7264.76     7706.62    209.30 o 
  -2   2   4      119.75      102.90     19.20 o 
  -1   2   4      923.84      896.99     46.27 o 
   1   2   4      539.70      615.35     53.77 o 
   2   2   4    15660.14    18329.00    557.59 o 
   3   2   4     8497.27     8700.06    438.24 o 
   4   2   4     4756.38     4866.99    209.57 o 
   5   2   4     7025.20     6364.85    266.93 o 
   6   2   4      376.23      372.96     66.21 o 
   7   2   4        9.35       87.56     59.89 o 
   8   2   4      557.02      542.24     84.11 o 
   9   2   4      444.13      428.42     88.56 o 
  10   2   4      495.34      701.36    105.85 o 
  11   2   4       98.86      320.41    158.56 o 
  12   2   4      184.31       53.64    154.70 o 
 -11   3   4       70.44       15.28     65.03 o 
 -10   3   4      121.14      121.57     87.93 o 
  -9   3   4       80.84       12.76     81.61 o 
  -8   3   4      567.12      411.08    124.49 o 
  -7   3   4       80.86       39.79     76.76 o 
  -6   3   4      707.38      823.08     69.13 o 
  -5   3   4     1199.61     1357.22     79.19 o 
  -4   3   4       17.97       14.26     30.67 o 
  -3   3   4     1972.68     1909.76    122.38 o 
  -2   3   4       67.99       71.26     55.68 o 
  -1   3   4     2342.96     2870.70    142.72 o 
   0   3   4       70.60       72.52     72.16 o 
   1   3   4      233.68      378.01     49.66 o 
   2   3   4     2126.52     2494.84    133.37 o 
   3   3   4       11.21        2.42     34.72 o 
   4   3   4     6011.47     6121.86    252.00 o 
   5   3   4      704.02      696.65     93.16 o 
   6   3   4      436.52      421.02     57.04 o 
   7   3   4      516.12      422.67     62.08 o 
   8   3   4     1584.65     1592.85    144.52 o 
   9   3   4      122.11      172.61    101.74 o 
  10   3   4      182.93      222.95    151.98 o 
  11   3   4        4.67        7.10    137.83 o 
 -11   4   4      653.08      573.23     86.86 o 
 -10   4   4        8.20      -44.70     83.23 o 
  -9   4   4     2017.29     1861.02    188.93 o 
  -8   4   4      165.95      111.27     86.46 o 
  -7   4   4      561.98      625.61    100.65 o 
  -6   4   4      111.37        8.02     72.16 o 
  -5   4   4     1759.79     1637.05     99.90 o 
  -4   4   4      503.59      745.33    196.44 o 
  -3   4   4     1090.27     1184.15    104.02 o 
  -2   4   4      415.47      379.47     72.97 o 
  -1   4   4       55.84      133.00     78.43 o 
   0   4   4     6493.42     8867.88    238.18 o 
   1   4   4     2823.68     3797.45    146.04 o 
   2   4   4     7218.49     8172.58    265.39 o 
   3   4   4     1435.65     1609.76     98.77 o 
   4   4   4      416.46      395.62     59.71 o 
   5   4   4      575.79      571.21     55.41 o 
   6   4   4        0.38       29.05     37.88 o 
   7   4   4       21.93       -2.63     81.77 o 
   8   4   4      122.19       68.53     58.64 o 
   9   4   4      236.32      324.27    143.03 o 
  10   4   4      884.48      973.07    203.30 o 
  11   4   4      412.06      373.75    176.97 o 
 -10   5   4       11.67      -16.40     91.21 o 
  -9   5   4       79.67       76.35     87.83 o 
  -8   5   4      195.04      197.38     89.69 o 
  -7   5   4        7.89      -57.47     74.53 o 
  -6   5   4     1347.12     1393.45    130.10 o 
  -5   5   4      993.68      964.30    111.00 o 
  -4   5   4      435.30      427.81     85.54 o 
  -3   5   4     2742.61     2312.10    146.16 o 
  -2   5   4     7565.73     7180.46    311.06 o 
  -1   5   4      532.37      717.32     48.39 o 
   0   5   4      870.34     1155.07     54.83 o 
   1   5   4     2065.19     2407.21    107.76 o 
   2   5   4       25.45      -21.98     57.18 o 
   3   5   4      127.61      156.47     40.76 o 
   4   5   4        9.90      -64.10     45.74 o 
   5   5   4       13.89       -1.41     43.55 o 
   6   5   4      149.38      101.65     49.35 o 
   7   5   4      296.68      365.25     55.02 o 
   8   5   4     2482.41     2750.50    324.12 o 
   9   5   4      590.18      648.64    111.83 o 
  10   5   4      594.30      787.25    187.88 o 
  11   5   4        2.00     -127.34    138.71 o 
 -10   6   4       56.48       72.75     98.16 o 
  -9   6   4        6.04       99.68    103.53 o 
  -8   6   4       54.53     -116.66     77.77 o 
  -7   6   4       54.91      196.76     88.50 o 
  -6   6   4      292.62      351.51     93.78 o 
  -5   6   4      203.07       89.86     82.33 o 
  -4   6   4     1259.58     1161.03    168.23 o 
  -3   6   4      501.45      628.40     98.26 o 
  -2   6   4      490.34      553.32     63.54 o 
  -1   6   4      509.20      558.95     55.87 o 
   0   6   4     4937.25     5280.35    177.52 o 
   1   6   4        2.94      -23.88     32.14 o 
   2   6   4     4105.75     3801.03    143.26 o 
   3   6   4       49.04       77.48     50.09 o 
   4   6   4     4058.43     3587.28    269.53 o 
   5   6   4     1031.68      981.13     88.95 o 
   6   6   4       38.86       23.41     49.28 o 
   7   6   4      200.75      239.31     79.72 o 
   8   6   4     1134.70     1320.84    163.03 o 
   9   6   4       43.24      129.27     83.35 o 
  10   6   4       37.95       46.68     92.64 o 
  -9   7   4      107.34      -26.97     87.28 o 
  -8   7   4      355.66      151.93    192.84 o 
  -7   7   4      278.03      214.95     94.59 o 
  -6   7   4       23.24       27.15     85.46 o 
  -5   7   4      470.16      374.45    163.55 o 
  -4   7   4      462.10      390.73    100.06 o 
  -3   7   4      496.01      586.55    104.60 o 
  -2   7   4     2243.96     2315.27    167.49 o 
  -1   7   4      210.32      167.15     36.05 o 
   0   7   4      580.89      680.10     61.11 o 
   1   7   4      148.64      167.35     43.70 o 
   2   7   4      490.96      431.48     54.80 o 
   3   7   4      199.02      181.06     44.46 o 
   4   7   4      164.42      125.43     49.81 o 
   5   7   4      117.63       87.42     62.58 o 
   6   7   4      166.64      137.02     70.47 o 
   7   7   4      644.43      633.41    156.07 o 
   8   7   4        9.11        1.98     72.95 o 
   9   7   4      685.25      742.30    181.55 o 
  10   7   4       35.26      198.92    103.05 o 
  -9   8   4       91.81       63.99     94.43 o 
  -8   8   4       30.08       34.32    124.95 o 
  -7   8   4       67.64       -4.67     87.29 o 
  -6   8   4     3330.32     3281.32    286.16 o 
  -5   8   4       10.62      -17.86     84.28 o 
  -4   8   4      927.66     1089.11    300.46 o 
  -3   8   4      123.27      184.10    110.09 o 
  -2   8   4        3.27       59.66    128.63 o 
  -1   8   4      130.99      223.16    129.86 o 
   0   8   4       26.29       51.17     53.19 o 
   1   8   4       41.97       42.31     43.35 o 
   2   8   4     1598.79     1596.56     93.34 o 
   3   8   4      263.55      258.03     58.45 o 
   4   8   4      672.63      535.46     69.27 o 
   5   8   4     3306.39     3036.43    171.78 o 
   6   8   4       79.12       50.47     80.03 o 
   7   8   4      887.31      989.17    117.31 o 
   8   8   4       40.87       55.37     76.94 o 
   9   8   4       39.68       91.63     92.85 o 
  -8   9   4      141.39      203.75    107.79 o 
  -7   9   4        1.86     -126.60     84.40 o 
  -6   9   4      136.81       -5.56     89.33 o 
  -5   9   4      312.04      314.60    108.44 o 
  -4   9   4      249.20      366.91    155.68 o 
  -3   9   4       43.74      394.32    161.70 o 
  -2   9   4       10.80     -150.69    121.43 o 
  -1   9   4      658.45      830.35    171.93 o 
   0   9   4      132.03       94.43    134.34 o 
   1   9   4     3197.27     2753.59    126.63 o 
   2   9   4      198.78       30.01     73.02 o 
   3   9   4     1954.74     1789.70    107.46 o 
   4   9   4     1391.52     1467.46    130.91 o 
   5   9   4      178.82      130.64     92.22 o 
   6   9   4     1619.40     1485.66    131.50 o 
   7   9   4     1168.04     1185.97    135.83 o 
   8   9   4      167.96      268.51    132.41 o 
  -7  10   4      693.37      601.48    130.02 o 
  -6  10   4       87.90     -122.51    137.32 o 
  -5  10   4      815.74      730.67    186.38 o 
  -4  10   4        3.91       21.14    134.18 o 
  -3  10   4      283.44      301.49    168.59 o 
  -2  10   4      184.46      105.64    156.86 o 
  -1  10   4      453.99      377.96    159.07 o 
   0  10   4      273.99      312.23    148.94 o 
   1  10   4       35.40      198.06    142.36 o 
   2  10   4      636.23      478.73     70.05 o 
   3  10   4      476.96      443.78     72.04 o 
   4  10   4      256.74      183.97     66.81 o 
   5  10   4     1505.18     1183.07    105.13 o 
   6  10   4        4.71       56.61     68.68 o 
   7  10   4      203.23      208.27     91.06 o 
  -5  11   4       31.86      -38.11    147.97 o 
  -4  11   4       36.56     -145.86    141.28 o 
  -3  11   4       90.68      130.53    162.98 o 
  -2  11   4      581.26      638.36    193.64 o 
  -1  11   4      101.30      118.91    152.23 o 
   0  11   4      774.95      597.93    180.68 o 
   1  11   4     1204.52     1358.85    231.08 o 
   2  11   4      524.44      482.32    184.38 o 
   3  11   4     1270.87     1016.06    217.09 o 
   4  11   4        1.32       24.70    103.37 o 
   5  11   4        3.57       31.55     60.28 o 
   6  11   4        4.57       -0.48     71.10 o 
  -3  12   4      137.66      169.46    178.16 o 
  -2  12   4       62.46       52.92    163.24 o 
  -1  12   4      160.75      172.24    164.73 o 
   0  12   4       54.75       34.41    153.37 o 
   1  12   4        3.20     -202.12    134.75 o 
   2  12   4      465.83      327.56    177.95 o 
   3  12   4       95.57      142.72    174.66 o 
   4  12   4      797.18      471.21    199.19 o 
  -4 -10   5       81.47      122.28     86.92 o 
  -3 -10   5      398.90      505.51    102.74 o 
  -2 -10   5      360.92      420.75    129.50 o 
  -1 -10   5      190.04      230.96    105.33 o 
   0 -10   5      589.32      949.93    263.20 o 
   1 -10   5        3.31      131.00     75.73 o 
   2 -10   5      129.76      247.51    143.54 o 
   3 -10   5       56.33       52.30    133.87 o 
  -5  -9   5        3.84      -76.44     76.16 o 
  -4  -9   5      605.70      648.75    107.73 o 
  -3  -9   5        2.56      -28.49     71.60 o 
  -2  -9   5      567.18      505.82    126.26 o 
  -1  -9   5      744.66      678.99    133.36 o 
   0  -9   5       21.88      -40.92    103.68 o 
   1  -9   5     1152.12     1317.24    123.57 o 
   2  -9   5      493.14      732.38    144.11 o 
   3  -9   5      342.96      503.02     90.96 o 
   4  -9   5      312.55      309.78     68.77 o 
   5  -9   5       65.08        7.82     56.42 o 
   6  -9   5      223.55      284.98    156.97 o 
  -7  -8   5       25.63      106.21     89.64 o 
  -6  -8   5      746.77      825.53    122.15 o 
  -5  -8   5      195.39      207.16     89.68 o 
  -4  -8   5      101.88       33.57     72.21 o 
  -3  -8   5      595.71      603.08     95.02 o 
  -2  -8   5      788.48      670.31    103.58 o 
  -1  -8   5     1929.69     1871.86    186.80 o 
   0  -8   5      949.94     1000.58    136.70 o 
   1  -8   5      361.05      431.09     84.52 o 
   2  -8   5      647.87      744.37     75.75 o 
   3  -8   5       48.14       44.57     61.95 o 
   4  -8   5       88.16       43.69     67.35 o 
   5  -8   5      132.59      138.59     75.94 o 
   6  -8   5       15.53      -14.40    114.59 o 
   7  -8   5        1.22       -1.54    127.60 o 
   8  -8   5       54.71     -192.63    128.42 o 
  -8  -7   5        1.98      -89.47     78.07 o 
  -7  -7   5     1182.06     1536.94    193.92 o 
  -6  -7   5       20.87       -5.53     72.09 o 
  -5  -7   5      500.91      517.39     96.02 o 
  -4  -7   5      452.18      554.91     92.74 o 
  -3  -7   5      673.72      703.00     95.03 o 
  -2  -7   5       17.26      -12.16     63.03 o 
  -1  -7   5      878.86     1014.52    137.06 o 
   0  -7   5      773.34      729.70    117.16 o 
   1  -7   5      118.42       75.96     52.11 o 
   2  -7   5      550.46      574.07     65.55 o 
   3  -7   5      238.55      318.11     71.09 o 
   4  -7   5      705.82      748.55     78.16 o 
   5  -7   5      200.83      112.70     58.77 o 
   6  -7   5      119.46        5.69     60.31 o 
   7  -7   5      510.06      637.98    120.10 o 
   8  -7   5       52.95     -166.33    110.88 o 
   9  -7   5      260.66      462.00    173.68 o 
  -9  -6   5      121.11      116.75    193.04 o 
  -8  -6   5      142.09       36.48     83.26 o 
  -7  -6   5       53.55      178.33     82.52 o 
  -6  -6   5      400.62      506.38    206.78 o 
  -5  -6   5       81.18      109.42     89.69 o 
  -4  -6   5      332.43      337.38     79.86 o 
  -3  -6   5       88.87       68.41     60.74 o 
  -2  -6   5       28.47      -16.74     53.52 o 
  -1  -6   5       61.89       33.40     53.50 o 
   0  -6   5      794.02      911.73     78.11 o 
   1  -6   5      742.04      749.24     63.35 o 
   2  -6   5       27.72        4.91     42.42 o 
   3  -6   5     2235.35     2267.61     99.08 o 
   4  -6   5      182.80      111.64     45.55 o 
   5  -6   5     1297.27     1348.46    152.45 o 
   6  -6   5      495.64      338.60     93.60 o 
   7  -6   5       10.50       84.81     92.19 o 
   8  -6   5      119.32       97.62     95.21 o 
   9  -6   5      139.70       86.47     99.97 o 
  -9  -5   5       29.72       -3.95     81.09 o 
  -8  -5   5        3.75      132.67     80.64 o 
  -7  -5   5      101.18      239.61     83.04 o 
  -6  -5   5       40.95      153.81     75.15 o 
  -5  -5   5     1341.94     1476.67    162.75 o 
  -4  -5   5      659.08      617.11     84.56 o 
  -3  -5   5     1334.26     1129.67    133.41 o 
  -2  -5   5       34.62       26.35     70.87 o 
  -1  -5   5       10.95       27.70     36.18 o 
   0  -5   5       18.89       23.66     35.28 o 
   1  -5   5      618.76      815.69     60.77 o 
   2  -5   5        5.41      -33.96     41.74 o 
   3  -5   5      651.78      719.99     78.26 o 
   4  -5   5      950.23     1085.28    121.40 o 
   5  -5   5       23.33       50.42     53.23 o 
   6  -5   5     1465.46     1441.80    130.83 o 
   7  -5   5      528.56      517.08     99.82 o 
   8  -5   5      352.70      573.74    112.96 o 
   9  -5   5        2.07        5.19     87.06 o 
  10  -5   5      123.31      138.24    126.83 o 
 -10  -4   5      380.41      306.27    102.44 o 
  -9  -4   5     1229.55     1282.66    135.44 o 
  -8  -4   5        0.28       38.97     69.51 o 
  -7  -4   5      260.67      346.77     82.37 o 
  -6  -4   5      202.22       72.62     65.52 o 
  -5  -4   5      604.49      658.53     86.50 o 
  -4  -4   5      776.33      851.36     87.41 o 
  -3  -4   5      506.35      531.43     73.81 o 
  -2  -4   5      202.12      200.55     53.06 o 
  -1  -4   5       45.58       62.04     26.64 o 
   0  -4   5     1724.50     1700.64     79.97 o 
   1  -4   5       71.15       -7.82     32.67 o 
   2  -4   5     3369.94     3280.36    134.14 o 
   3  -4   5       74.19      -25.98     41.57 o 
   4  -4   5     1289.28     1214.96     80.57 o 
   5  -4   5      168.27      159.89     50.14 o 
   6  -4   5        4.27      -24.20     64.38 o 
   7  -4   5      106.60      109.98     76.49 o 
   8  -4   5      167.92      225.94    104.84 o 
   9  -4   5        4.87      -24.19     78.75 o 
  10  -4   5       63.36      108.89     89.87 o 
  11  -4   5       17.55       50.24     98.25 o 
 -10  -3   5      106.29       81.89     83.74 o 
  -9  -3   5      152.34        3.71     70.36 o 
  -8  -3   5      323.59      302.63     80.33 o 
  -7  -3   5       92.31       69.40    130.92 o 
  -6  -3   5     1701.29     1974.10    293.41 o 
  -5  -3   5       56.84       -9.73     53.60 o 
  -4  -3   5     1784.09     1579.36    116.23 o 
  -3  -3   5       47.87       55.96     47.98 o 
  -2  -3   5     1178.35     1039.60    162.80 o 
  -1  -3   5      139.54      204.75     28.30 o 
   0  -3   5     4054.39     3945.79    137.02 o 
   1  -3   5     1107.97      994.06     59.33 o 
   2  -3   5       69.90       43.70     33.11 o 
   3  -3   5      590.82      857.36     60.79 o 
   4  -3   5       26.03       40.07     39.75 o 
   5  -3   5       97.33      160.88     45.17 o 
   6  -3   5     1148.49     1037.18    105.29 o 
   7  -3   5      464.12      406.66     86.27 o 
   8  -3   5      509.25      599.87     97.85 o 
   9  -3   5      108.06       95.85     84.22 o 
  10  -3   5      338.14      322.19    102.68 o 
  11  -3   5        3.50       39.40    154.14 o 
 -10  -2   5       46.03      128.42     83.01 o 
  -9  -2   5       42.51       96.13     90.83 o 
  -8  -2   5       48.19      152.79     71.72 o 
  -7  -2   5        2.06      -81.26     54.18 o 
  -6  -2   5     2016.69     2348.48    140.02 o 
  -5  -2   5        6.14      -27.41     57.99 o 
  -4  -2   5      455.77      293.21     59.06 o 
  -3  -2   5      423.39      412.41     90.55 o 
  -2  -2   5       34.92       15.96     30.55 o 
  -1  -2   5     5219.63     5321.98    197.62 o 
   0  -2   5     2837.81     2758.13    101.30 o 
   1  -2   5     2638.38     2411.90    138.86 o 
   2  -2   5     9640.03     8982.73    352.29 o 
   3  -2   5     2618.02     2674.58    113.14 o 
   4  -2   5     4979.52     4599.33    164.20 o 
   5  -2   5      287.43      226.75     41.27 o 
   6  -2   5      692.77      703.42     61.00 o 
   7  -2   5      256.85      212.22     74.56 o 
   8  -2   5     1136.77     1331.14    151.67 o 
   9  -2   5      321.24      348.51     94.76 o 
  10  -2   5      327.70      395.12     99.86 o 
  11  -2   5      139.22      130.97     95.89 o 
 -11  -1   5      112.47       57.96     99.88 o 
 -10  -1   5      704.53      708.32     84.03 o 
  -9  -1   5       11.83      -18.97     64.97 o 
  -8  -1   5      187.01      355.45     99.62 o 
  -7  -1   5      249.52      239.23     65.86 o 
  -6  -1   5       81.03      175.38     57.21 o 
  -5  -1   5     2181.02     1996.33    115.99 o 
  -4  -1   5     1553.05     1307.34     88.27 o 
  -3  -1   5     3553.54     3285.74    149.08 o 
  -2  -1   5     2006.94     1860.94     80.83 o 
  -1  -1   5     1776.87     1506.79     70.79 o 
   0  -1   5    23112.14    21951.35    644.18 o 
   1  -1   5       30.95       36.48     18.25 o 
   2  -1   5       60.86      -12.30     41.86 o 
   3  -1   5       30.62      122.13     50.45 o 
   4  -1   5      125.26      113.67     51.44 o 
   5  -1   5      271.54      289.51     62.95 o 
   6  -1   5       33.51        0.64     57.77 o 
   7  -1   5     1193.75      990.78    149.10 o 
   8  -1   5      746.75      760.73    101.10 o 
   9  -1   5     2617.33     2766.59    184.18 o 
  10  -1   5      284.03      403.18     98.59 o 
  11  -1   5      526.81      963.88    130.72 o 
 -11   0   5       67.80       57.40     99.98 o 
 -10   0   5        6.13      -42.48     72.26 o 
  -9   0   5      191.33      164.31     60.33 o 
  -8   0   5      853.76      901.96    104.40 o 
  -7   0   5      375.22      375.58     93.55 o 
  -6   0   5     3845.08     3755.69    175.71 o 
  -5   0   5      708.71      655.92     59.86 o 
  -4   0   5     4380.93     4039.43    147.80 o 
  -3   0   5      939.73      909.54     58.36 o 
  -2   0   5      641.66      920.21     56.20 o 
  -1   0   5      596.60      586.02     56.75 o 
   0   0   5      718.88      746.46    176.77 o 
   1   0   5     2332.01     2339.91    115.26 o 
   2   0   5      410.20      448.39     56.54 o 
   3   0   5       13.41       -8.09     43.39 o 
   4   0   5      300.96      244.66     56.29 o 
   5   0   5      851.27      738.70     77.28 o 
   6   0   5     2699.70     2565.36    105.68 o 
   7   0   5     4592.79     4258.61    209.37 o 
   8   0   5      466.06      407.22     84.35 o 
   9   0   5        2.61      -66.76     67.61 o 
  10   0   5     1857.70     1798.24    154.00 o 
  11   0   5      333.28      506.37    109.47 o 
  12   0   5       71.00      226.05    102.95 o 
 -11   1   5       36.00      264.76    123.69 o 
 -10   1   5      104.57       77.92    104.66 o 
  -9   1   5       44.26      -84.81     95.51 o 
  -8   1   5       54.76       50.04     46.39 o 
  -7   1   5      213.86      213.04     48.79 o 
  -6   1   5      251.96      218.37     44.20 o 
  -5   1   5      218.01      217.25     51.34 o 
  -4   1   5     4557.24     4513.71    139.77 o 
  -3   1   5      313.09      319.06     38.41 o 
  -2   1   5      328.11      333.75     41.63 o 
  -1   1   5     1933.63     1971.74    121.32 o 
   0   1   5       12.50       51.13     33.49 o 
   1   1   5     5055.98     4752.07    136.50 o 
   2   1   5        4.29      -38.31     25.54 o 
   3   1   5     2963.84     2825.25    222.80 o 
   4   1   5     1294.11     1201.55     90.02 o 
   5   1   5      156.05      121.49     54.34 o 
   6   1   5     1387.44     1316.37    103.15 o 
   7   1   5        0.15        6.81     59.53 o 
   8   1   5      856.28      895.91    128.68 o 
   9   1   5      660.72      596.24     97.72 o 
  10   1   5       76.90      234.07     86.20 o 
  11   1   5      120.27      130.06    138.50 o 
  12   1   5      508.54      573.61     98.13 o 
 -11   2   5       26.41       88.36    116.28 o 
 -10   2   5      194.79      366.24     80.78 o 
  -9   2   5      220.33       11.94    115.67 o 
  -8   2   5       33.46      -11.31    108.72 o 
  -7   2   5     1920.91     2041.65    129.66 o 
  -6   2   5      122.48      162.79     49.70 o 
  -5   2   5     1276.44     1371.60     69.47 o 
  -4   2   5     3003.58     3111.19    102.54 o 
  -3   2   5     3571.21     3400.64    105.44 o 
  -2   2   5        4.38       39.46     38.11 o 
  -1   2   5       48.11       43.05     26.33 o 
   0   2   5       11.94       77.71     71.67 o 
   1   2   5       47.64       75.59     35.60 o 
   2   2   5      583.83      780.07     52.70 o 
   3   2   5     3443.65     3581.48    129.91 o 
   4   2   5     3533.47     3227.14    157.17 o 
   5   2   5     1871.37     1801.78    113.03 o 
   6   2   5       15.13       -5.65     53.83 o 
   7   2   5     1777.30     1658.72    120.75 o 
   8   2   5      356.72      455.29     84.62 o 
   9   2   5       87.60       79.18     73.84 o 
  10   2   5      162.93      206.16     86.68 o 
  11   2   5        3.50       99.15     76.15 o 
  12   2   5      407.85      587.90    192.97 o 
 -11   3   5      349.45      297.58     76.06 o 
 -10   3   5       34.67      -62.74     84.14 o 
  -9   3   5     1276.15     1105.64    138.07 o 
  -8   3   5      442.10      468.83    104.07 o 
  -7   3   5     1835.98     2051.78    249.80 o 
  -6   3   5      727.34      676.85     64.98 o 
  -5   3   5       75.87       32.94     29.58 o 
  -4   3   5      572.02      666.82     44.85 o 
  -3   3   5        5.81       16.37     24.44 o 
  -2   3   5     5638.88     6254.18    267.04 o 
  -1   3   5      457.17      578.51     70.73 o 
   0   3   5     7724.63    10496.89    409.85 o 
   1   3   5      545.63      693.06     67.99 o 
   2   3   5     9598.98    12530.29    490.21 o 
   3   3   5     4311.74     4705.22    165.83 o 
   4   3   5     1754.60     1694.02    105.16 o 
   5   3   5       96.34      138.34     56.39 o 
   6   3   5        0.60      -38.50     68.51 o 
   7   3   5      158.52       44.15     63.56 o 
   8   3   5       78.67       49.93     81.93 o 
   9   3   5       13.12      -15.83     69.70 o 
  10   3   5      210.06      197.75     77.94 o 
  11   3   5      141.84      159.07    167.10 o 
 -10   4   5      195.89      260.03    100.02 o 
  -9   4   5       19.42       99.77     92.25 o 
  -8   4   5       25.09      117.18     90.89 o 
  -7   4   5      172.29      137.13     87.60 o 
  -6   4   5      421.75      406.48     93.58 o 
  -5   4   5        1.47       21.12     71.22 o 
  -4   4   5      567.09      607.64     91.24 o 
  -3   4   5      469.28      446.82     78.99 o 
  -2   4   5     3673.26     3598.94    179.77 o 
  -1   4   5     3251.27     3911.05    187.72 o 
   0   4   5       23.98       11.06     56.10 o 
   1   4   5     1962.14     2581.30    136.53 o 
   2   4   5      734.81     1010.59     70.95 o 
   3   4   5     6879.92     7715.37    253.82 o 
   4   4   5    15212.83    15304.70    576.93 o 
   5   4   5        3.03        1.32     62.37 o 
   6   4   5      366.59      411.51     58.97 o 
   7   4   5       11.52       27.62     50.14 o 
   8   4   5      964.79     1160.63     96.40 o 
   9   4   5        0.07      -17.79     61.17 o 
  10   4   5      562.29      787.86    199.60 o 
  11   4   5       15.85      -15.07    148.33 o 
 -10   5   5        2.16       88.31    133.03 o 
  -9   5   5        1.27       15.89     88.22 o 
  -8   5   5      387.81      362.36    103.31 o 
  -7   5   5       59.90       72.84    132.41 o 
  -6   5   5     1230.83     1431.51    199.73 o 
  -5   5   5      686.12      823.40    117.90 o 
  -4   5   5      685.47      515.30     92.76 o 
  -3   5   5     1841.51     2099.94    145.09 o 
  -2   5   5       79.31       63.37     67.49 o 
  -1   5   5      293.67      555.92     84.91 o 
   0   5   5     7346.87     9366.11    254.55 o 
   1   5   5       74.64      115.42     48.49 o 
   2   5   5     3432.36     3921.79    143.15 o 
   3   5   5      383.13      410.70     52.88 o 
   4   5   5     1260.30     1290.22     91.72 o 
   5   5   5      236.17      210.73     54.20 o 
   6   5   5     1235.04     1163.87     86.54 o 
   7   5   5       98.15      112.94     48.72 o 
   8   5   5     1061.07     1045.96    140.61 o 
   9   5   5     1918.48     2412.61    275.87 o 
  10   5   5      104.71        7.87    151.87 o 
  11   5   5      459.62      727.69    217.50 o 
 -10   6   5       27.97        6.21    120.73 o 
  -9   6   5       18.06       24.22     91.49 o 
  -8   6   5        0.31       25.55     86.86 o 
  -7   6   5      152.60      184.11     90.96 o 
  -6   6   5     1745.40     1942.89    185.25 o 
  -5   6   5        3.47        4.89     94.37 o 
  -4   6   5     2328.64     2287.70    164.64 o 
  -3   6   5     1977.58     1863.42    341.88 o 
  -2   6   5     7046.61     7357.80    328.01 o 
  -1   6   5       28.81       10.41     23.47 o 
   0   6   5     2047.47     2627.55    102.32 o 
   1   6   5       74.95       65.40     36.59 o 
   2   6   5       54.92       71.75     38.81 o 
   3   6   5       14.05      -23.97     35.05 o 
   4   6   5       52.38       -0.83     52.33 o 
   5   6   5        5.90       26.67     67.13 o 
   6   6   5       61.07       92.65     52.52 o 
   7   6   5     1372.56     1390.52    325.38 o 
   8   6   5       61.15       20.12    101.96 o 
   9   6   5      782.43      718.24    193.71 o 
  10   6   5      608.09      831.94    202.94 o 
  -9   7   5       34.40     -102.17    158.64 o 
  -8   7   5      776.46      695.49    116.76 o 
  -7   7   5      342.19      215.73    127.29 o 
  -6   7   5      822.17      886.77    232.95 o 
  -5   7   5     1274.13     1305.68    138.29 o 
  -4   7   5      209.06       69.27     88.42 o 
  -3   7   5       79.66       96.13     87.14 o 
  -2   7   5       18.96      -82.82     80.55 o 
  -1   7   5       72.72       53.19     41.46 o 
   0   7   5     1294.18     1338.11     72.53 o 
   1   7   5      455.49      394.14     49.58 o 
   2   7   5       90.64       39.87     46.76 o 
   3   7   5     1758.08     1570.93     81.34 o 
   4   7   5      937.03      900.59     66.66 o 
   5   7   5      531.27      570.35     66.76 o 
   6   7   5      198.78      261.11     83.34 o 
   7   7   5     1014.65      818.27    105.71 o 
   8   7   5      485.39      529.44    100.40 o 
   9   7   5        0.00      -83.95     79.42 o 
  10   7   5        2.93      -35.19     91.23 o 
  -8   8   5      122.00      115.67     98.90 o 
  -7   8   5      160.10       53.97     90.69 o 
  -6   8   5       26.22       17.55     91.12 o 
  -5   8   5      234.19      209.91    102.09 o 
  -4   8   5      507.61      615.88    130.07 o 
  -3   8   5       32.60      101.24     96.20 o 
  -2   8   5       53.17      -29.90     86.35 o 
  -1   8   5      331.95      461.02    149.61 o 
   0   8   5      253.09      336.80     46.50 o 
   1   8   5      297.62      258.12     50.02 o 
   2   8   5        4.90       -5.87     44.90 o 
   3   8   5      253.28      301.06     61.87 o 
   4   8   5      725.82      802.02     78.45 o 
   5   8   5      368.91      409.96    123.83 o 
   6   8   5      472.54      389.29     95.79 o 
   7   8   5     1493.63     1524.44    137.00 o 
   8   8   5      258.19      147.85    177.67 o 
   9   8   5      226.70      113.76     93.19 o 
  -8   9   5      531.08      363.10    116.96 o 
  -7   9   5     1136.23      897.13    197.49 o 
  -6   9   5      984.78      820.05    213.87 o 
  -5   9   5      667.39      712.35    178.08 o 
  -4   9   5      163.38      108.83    103.89 o 
  -3   9   5      104.63      120.81    144.73 o 
  -2   9   5       20.31     -157.48    127.50 o 
  -1   9   5       63.87      157.43    139.69 o 
   0   9   5     1315.84     1237.57    198.11 o 
   1   9   5        3.32       22.60     45.12 o 
   2   9   5      746.97      750.58    133.33 o 
   3   9   5     2436.67     2295.17    106.74 o 
   4   9   5       21.67       76.96     55.43 o 
   5   9   5     1227.72     1029.58     93.26 o 
   6   9   5      125.23      182.93     69.55 o 
   7   9   5      589.96      598.86    103.70 o 
   8   9   5      152.79      158.54     91.11 o 
  -7  10   5       86.19      -34.43    102.09 o 
  -6  10   5      447.93      568.47    225.65 o 
  -5  10   5       13.54      -27.00    147.04 o 
  -4  10   5       30.11       52.20    148.12 o 
  -3  10   5      374.78      318.92    162.73 o 
  -2  10   5      614.02      949.61    210.20 o 
  -1  10   5     1050.74     1142.37    210.56 o 
   0  10   5     1556.82     1548.88    226.96 o 
   1  10   5     1821.13     1533.25    223.00 o 
   2  10   5       87.92       89.85    148.43 o 
   3  10   5      826.15      898.88    128.95 o 
   4  10   5       75.92       65.26     59.75 o 
   5  10   5      130.75      107.92     60.32 o 
   6  10   5       11.46      -93.42     62.28 o 
   7  10   5        6.30       29.95     69.95 o 
  -5  11   5      278.94      426.82    178.98 o 
  -4  11   5      204.83      378.99    184.84 o 
  -3  11   5      595.98      311.00    180.78 o 
  -2  11   5       11.08      -38.78    139.07 o 
  -1  11   5      108.26      240.23    171.01 o 
   0  11   5      123.88      283.33    158.66 o 
   1  11   5      376.88      412.73    169.21 o 
   2  11   5      722.43      744.35    197.13 o 
   3  11   5      256.13      266.31    168.79 o 
   4  11   5      277.20      289.78     75.55 o 
   5  11   5       89.04       56.05     75.59 o 
   6  11   5     1209.75     1141.82    209.20 o 
  -3  12   5       70.45      116.08    166.63 o 
  -2  12   5      971.81     1102.46    242.75 o 
  -1  12   5      140.88      140.35    174.81 o 
   0  12   5       32.19      215.96    167.97 o 
   1  12   5      131.63      156.91    169.57 o 
   2  12   5      300.70      203.97    166.48 o 
   3  12   5      161.21      122.10    172.70 o 
   4  12   5       92.65       36.05    162.57 o 
  -3 -10   6        8.91       91.70    106.77 o 
  -2 -10   6        6.27       15.53    103.74 o 
  -1 -10   6      515.89      406.76    126.42 o 
   0 -10   6       65.55       48.63    227.09 o 
   1 -10   6      390.74      383.33     95.54 o 
   2 -10   6      524.67      536.73    147.84 o 
   3 -10   6      235.70      230.25    115.46 o 
  -5  -9   6      294.07      448.09    140.69 o 
  -4  -9   6        5.84      -58.24     74.95 o 
  -3  -9   6      427.64      358.01     94.34 o 
  -2  -9   6      146.81      184.17    104.61 o 
  -1  -9   6      528.91      659.60    131.87 o 
   0  -9   6     1363.66     1586.99    181.24 o 
   1  -9   6        6.01      -43.36     80.57 o 
   2  -9   6      102.60      198.18    138.91 o 
   3  -9   6       58.88      123.18     76.00 o 
   4  -9   6        2.17      -36.46     91.24 o 
   5  -9   6      423.35      553.08    146.94 o 
   6  -9   6       60.46      112.68    130.84 o 
  -6  -8   6      197.25      316.07    106.31 o 
  -5  -8   6     1348.38     1493.60    145.13 o 
  -4  -8   6      742.45      750.08    189.50 o 
  -3  -8   6      138.18      102.77    138.55 o 
  -2  -8   6      482.90      413.96    116.95 o 
  -1  -8   6        4.25      137.73     90.11 o 
   0  -8   6       52.39      128.58     90.31 o 
   1  -8   6      278.23      140.90     94.81 o 
   2  -8   6        7.53       18.48     65.86 o 
   3  -8   6       13.31      -42.33     51.77 o 
   4  -8   6      141.72      244.62     75.41 o 
   5  -8   6      475.31      482.14     90.64 o 
   6  -8   6      260.08      449.46     94.99 o 
   7  -8   6      478.33      722.96    182.63 o 
  -7  -7   6      204.01      321.90    101.21 o 
  -6  -7   6       17.04       56.44     80.12 o 
  -5  -7   6      365.25      428.07     93.49 o 
  -4  -7   6        7.39      -11.98     68.25 o 
  -3  -7   6      526.86      575.02     90.22 o 
  -2  -7   6      140.81       60.06    124.18 o 
  -1  -7   6     2075.24     1857.77    178.52 o 
   0  -7   6      917.34      752.17    124.56 o 
   1  -7   6     2469.31     2714.45    214.11 o 
   2  -7   6        9.70        1.40     41.87 o 
   3  -7   6     1289.94     1220.57     79.93 o 
   4  -7   6        1.32       47.22     47.00 o 
   5  -7   6     1220.45     1124.69     96.24 o 
   6  -7   6      198.67      235.34     69.88 o 
   7  -7   6      111.67      170.68     73.18 o 
   8  -7   6      571.90      790.01    132.12 o 
  -8  -6   6      526.31      567.05    116.59 o 
  -7  -6   6      413.61      516.00    105.09 o 
  -6  -6   6       45.13      -87.37    106.49 o 
  -5  -6   6      832.19      868.91    144.42 o 
  -4  -6   6      423.67      440.21     84.39 o 
  -3  -6   6      169.87      154.96     84.11 o 
  -2  -6   6      108.19      -23.22     59.71 o 
  -1  -6   6      323.11      275.67     93.81 o 
   0  -6   6      712.85      752.22    114.18 o 
   1  -6   6     1707.68     1723.75     94.30 o 
   2  -6   6     1010.57     1092.97     99.67 o 
   3  -6   6       38.88       88.53     43.28 o 
   4  -6   6     1130.34     1277.06     77.63 o 
   5  -6   6      194.12      328.86    123.60 o 
   6  -6   6      773.25      676.47    248.20 o 
   7  -6   6      356.56      383.26    167.66 o 
   8  -6   6      321.73      302.93    106.00 o 
   9  -6   6      162.70       91.12     99.33 o 
  -9  -5   6     1269.32     1640.32    156.24 o 
  -8  -5   6       20.14       26.30     78.78 o 
  -7  -5   6      803.08      909.53    113.27 o 
  -6  -5   6      699.01      938.32    262.40 o 
  -5  -5   6        1.90       -6.22     67.84 o 
  -4  -5   6      120.88      111.31     65.83 o 
  -3  -5   6      117.08       95.12     60.01 o 
  -2  -5   6      144.08       42.05     54.60 o 
  -1  -5   6        1.76       -8.38     66.96 o 
   0  -5   6     1560.21     1621.36     82.28 o 
   1  -5   6        4.30      -44.62     37.00 o 
   2  -5   6      331.04      262.97     50.83 o 
   3  -5   6      442.02      422.62     50.64 o 
   4  -5   6      628.19      594.43    106.87 o 
   5  -5   6      214.18      252.59     76.40 o 
   6  -5   6       13.61       26.28     69.94 o 
   7  -5   6        8.41      -74.47     68.24 o 
   8  -5   6      457.01      436.70    104.49 o 
   9  -5   6      169.94      227.75    102.02 o 
  10  -5   6      108.63       98.97    116.23 o 
  -9  -4   6       34.70       94.65    162.88 o 
  -8  -4   6      516.47      478.51     98.70 o 
  -7  -4   6      772.23      644.22    100.12 o 
  -6  -4   6       13.86       28.13     88.10 o 
  -5  -4   6     1576.94     1603.75    153.39 o 
  -4  -4   6      403.51      381.30     74.16 o 
  -3  -4   6       25.90       78.57     55.07 o 
  -2  -4   6     1139.67      982.27     87.98 o 
  -1  -4   6     1158.28     1168.53     55.94 o 
   0  -4   6     2383.11     2132.50     94.16 o 
   1  -4   6     1907.94     1648.70     82.56 o 
   2  -4   6       14.45       27.68     51.32 o 
   3  -4   6     2514.65     2264.60    194.52 o 
   4  -4   6      520.33      481.68     89.48 o 
   5  -4   6        5.93       13.66     61.76 o 
   6  -4   6     1014.70      937.50    214.44 o 
   7  -4   6       19.22        1.06    122.58 o 
   8  -4   6        4.52       73.43     79.63 o 
   9  -4   6      235.73      320.14    193.79 o 
  10  -4   6       75.30      106.09    152.75 o 
 -10  -3   6      438.71      592.63    109.74 o 
  -9  -3   6        0.53      -17.34     72.87 o 
  -8  -3   6      239.38      258.36     82.05 o 
  -7  -3   6      156.93      206.35     74.84 o 
  -6  -3   6     2042.96     2530.05    156.33 o 
  -5  -3   6      911.89      973.69    143.90 o 
  -4  -3   6     1056.71      994.59     91.09 o 
  -3  -3   6        8.69       10.25     48.56 o 
  -2  -3   6       84.23       69.84     33.95 o 
  -1  -3   6      510.30      466.71     36.64 o 
   0  -3   6     5550.96     5202.21    238.25 o 
   1  -3   6      446.25      345.44     48.72 o 
   2  -3   6     4573.27     3993.25    238.38 o 
   3  -3   6        0.42        2.79     41.20 o 
   4  -3   6     1124.57     1308.57     78.20 o 
   5  -3   6        0.17       34.73     41.24 o 
   6  -3   6      713.64      811.30     98.49 o 
   7  -3   6      271.65      301.39    156.48 o 
   8  -3   6       96.27       63.99     75.23 o 
   9  -3   6        8.27      -94.20     70.86 o 
  10  -3   6      116.34      180.14     95.66 o 
  11  -3   6       87.65      102.50     96.75 o 
 -10  -2   6       23.92       13.19    109.68 o 
  -9  -2   6       73.10      125.04     77.77 o 
  -8  -2   6       25.88       19.45     65.13 o 
  -7  -2   6      288.55      284.36     74.80 o 
  -6  -2   6      235.17      240.35     66.36 o 
  -5  -2   6     3301.26     3295.59    168.66 o 
  -4  -2   6     4876.65     4850.04    215.28 o 
  -3  -2   6     5920.73     5808.24    195.61 o 
  -2  -2   6     3849.02     3399.91    127.19 o 
  -1  -2   6      350.43      351.16     55.47 o 
   0  -2   6     2719.70     2539.96     98.47 o 
   1  -2   6     1832.15     1740.65     90.78 o 
   2  -2   6      180.87      163.46     47.65 o 
   3  -2   6        9.22       -5.66     57.82 o 
   4  -2   6      351.77      382.23     44.20 o 
   5  -2   6       62.75       37.08     57.14 o 
   6  -2   6        2.77      -13.19     59.85 o 
   7  -2   6     2266.24     2012.43    180.78 o 
   8  -2   6        5.26      -94.38     64.85 o 
   9  -2   6      991.47      996.80    142.85 o 
  10  -2   6      429.07      352.55    103.02 o 
  11  -2   6      199.90      232.50    104.02 o 
 -10  -1   6      114.81      225.51     67.54 o 
  -9  -1   6       37.06       62.89     92.78 o 
  -8  -1   6      259.20      296.56     77.66 o 
  -7  -1   6      112.01      189.73     66.28 o 
  -6  -1   6     1945.51     2344.99    136.05 o 
  -5  -1   6       78.63       87.34     50.46 o 
  -4  -1   6     1386.95     1471.42     95.65 o 
  -3  -1   6      580.97      629.70     64.38 o 
  -2  -1   6      506.95      638.76     50.46 o 
  -1  -1   6     3778.05     3425.18    151.77 o 
   0  -1   6     1075.37     1175.75     60.49 o 
   1  -1   6     1176.01     1165.16    123.28 o 
   2  -1   6       75.86       32.50     47.83 o 
   3  -1   6     1226.34     1118.79     87.48 o 
   4  -1   6      194.22      153.50     55.80 o 
   5  -1   6     3281.81     2864.26    153.80 o 
   6  -1   6        5.29       55.62     59.31 o 
   7  -1   6     2845.30     2592.63    158.26 o 
   8  -1   6     2439.40     2141.47    153.72 o 
   9  -1   6       44.77      132.88    148.61 o 
  10  -1   6      153.27      140.67     88.41 o 
  11  -1   6      119.25      160.94     96.03 o 
 -10   0   6       16.55     -129.37     86.25 o 
  -9   0   6      207.11      279.85     88.65 o 
  -8   0   6      294.19      239.89     60.20 o 
  -7   0   6        3.61        7.49     53.70 o 
  -6   0   6       10.81       14.82     57.53 o 
  -5   0   6      435.20      555.56     58.78 o 
  -4   0   6       15.60       13.85     36.44 o 
  -3   0   6     3052.56     2960.43    116.96 o 
  -2   0   6      396.83      398.00     44.77 o 
  -1   0   6     3518.04     3226.63    121.42 o 
   0   0   6      280.18      343.22     57.55 o 
   1   0   6     2948.32     2528.08    124.84 o 
   2   0   6      736.25      663.65     50.46 o 
   3   0   6     3758.48     3597.53    265.10 o 
   4   0   6     1218.26     1076.55     91.26 o 
   5   0   6      164.31      163.66     70.92 o 
   6   0   6     2281.28     1980.16    135.13 o 
   7   0   6        2.31       64.76     67.97 o 
   8   0   6     1042.35      999.24    107.36 o 
   9   0   6      786.59      723.89    103.90 o 
  10   0   6        8.18       31.31     80.21 o 
  11   0   6      262.80      322.21    133.90 o 
 -11   1   6       16.95      154.03    118.08 o 
 -10   1   6      105.77      107.28    112.27 o 
  -9   1   6      964.06      714.94    147.40 o 
  -8   1   6      191.51       79.51     54.13 o 
  -7   1   6     2959.51     3140.85    123.89 o 
  -6   1   6      419.09      416.38     51.13 o 
  -5   1   6     2107.76     1992.65     86.45 o 
  -4   1   6     1117.63     1151.07     61.08 o 
  -3   1   6      671.46      940.93     58.41 o 
  -2   1   6      580.37      830.07     47.23 o 
  -1   1   6        0.65      -36.37     29.83 o 
   0   1   6      765.97      851.26     78.75 o 
   1   1   6     1792.77     1930.61    129.20 o 
   2   1   6      184.37      186.35     47.90 o 
   3   1   6     5015.62     4569.11    270.01 o 
   4   1   6      170.68      184.98     56.44 o 
   5   1   6     1618.62     1484.76    108.40 o 
   6   1   6      541.94      536.31     98.62 o 
   7   1   6        5.54      -16.48    103.12 o 
   8   1   6      595.36      646.26     92.92 o 
   9   1   6      204.39      196.90     77.97 o 
  10   1   6       44.15       42.68    214.80 o 
  11   1   6      119.09       55.34     88.31 o 
 -10   2   6       76.83      233.80    127.75 o 
  -9   2   6      869.28      942.57    130.18 o 
  -8   2   6     1443.13     1794.66    158.73 o 
  -7   2   6        2.71       62.03     44.39 o 
  -6   2   6      100.36       77.56     39.96 o 
  -5   2   6     2261.31     2264.79     91.03 o 
  -4   2   6       32.74      -35.28     27.58 o 
  -3   2   6      167.13      142.86     43.21 o 
  -2   2   6     1770.20     1847.52     82.95 o 
  -1   2   6      595.03      627.19     45.30 o 
   0   2   6     2188.26     2609.00    126.32 o 
   1   2   6      409.16      558.31     47.75 o 
   2   2   6     1184.36     1313.28     59.76 o 
   3   2   6     2993.28     2683.18    106.78 o 
   4   2   6      343.95      574.12     94.27 o 
   5   2   6        5.81       63.36     55.09 o 
   6   2   6       64.24       -3.62     60.69 o 
   7   2   6       79.10       70.85     83.73 o 
   8   2   6       83.63       47.20     96.12 o 
   9   2   6       45.95      -54.45     67.34 o 
  10   2   6      579.53      656.69    109.05 o 
  11   2   6       21.54      129.21     94.11 o 
 -10   3   6       15.94       86.83     98.04 o 
  -9   3   6      189.33      120.81     93.35 o 
  -8   3   6      214.07       39.77    249.70 o 
  -7   3   6      759.78      895.43    122.20 o 
  -6   3   6        2.15      -90.80     75.89 o 
  -5   3   6     1036.49     1135.87     59.48 o 
  -4   3   6      201.04      218.37     41.99 o 
  -3   3   6      333.25      319.03     43.74 o 
  -2   3   6     5124.97     5641.55    232.02 o 
  -1   3   6     5911.27     7585.64    312.32 o 
   0   3   6      111.47      102.20     46.55 o 
   1   3   6      817.46     1050.38     67.90 o 
   2   3   6    10453.79    13848.92    542.30 o 
   3   3   6     1012.61     1147.75     69.86 o 
   4   3   6     4109.95     3829.21    142.91 o 
   5   3   6      230.60      149.20     60.29 o 
   6   3   6     1111.14      899.41     91.54 o 
   7   3   6       11.37      -64.06     59.95 o 
   8   3   6     1026.21     1132.71    286.06 o 
   9   3   6       37.38       94.39     79.32 o 
  10   3   6      629.07      557.66    269.32 o 
  11   3   6        3.28      -71.33    150.90 o 
 -10   4   6      196.75      179.95    103.52 o 
  -9   4   6      256.45      303.65    104.14 o 
  -8   4   6     1050.96      985.75    167.61 o 
  -7   4   6      265.41      283.10     95.76 o 
  -6   4   6      152.18      156.61     85.16 o 
  -5   4   6       17.18       33.77     78.37 o 
  -4   4   6        2.60       48.84     71.18 o 
  -3   4   6     2939.43     3010.18    167.04 o 
  -2   4   6      612.60      737.66     87.77 o 
  -1   4   6        6.66       48.31     59.43 o 
   0   4   6     5235.65     6278.30    269.08 o 
   1   4   6       54.40       24.42     59.17 o 
   2   4   6     2658.55     3422.97    168.08 o 
   3   4   6     1111.55     1574.49    162.91 o 
   4   4   6     6015.68     6232.91    443.18 o 
   5   4   6      557.26      656.01     98.54 o 
   6   4   6      282.14      227.91     67.59 o 
   7   4   6      218.51      253.17    122.92 o 
   8   4   6       14.02      -39.42     66.18 o 
   9   4   6       49.53      163.66     93.11 o 
  10   4   6      294.27      562.08    197.65 o 
  11   4   6      382.94      738.49    230.20 o 
 -10   5   6       14.94        7.33    107.60 o 
  -9   5   6        8.98        6.78     93.03 o 
  -8   5   6       16.40     -125.83     83.89 o 
  -7   5   6      775.57      779.18    120.04 o 
  -6   5   6      725.91      703.39    111.09 o 
  -5   5   6      890.38      887.41    117.07 o 
  -4   5   6     2474.45     2430.50    167.51 o 
  -3   5   6      145.47      234.12     89.62 o 
  -2   5   6     8447.49     8488.52    362.03 o 
  -1   5   6      277.56      341.93     89.82 o 
   0   5   6     1085.41     1510.75     85.63 o 
   1   5   6       21.53       -7.56     37.61 o 
   2   5   6      989.45     1360.49    149.63 o 
   3   5   6      425.91      532.19     59.40 o 
   4   5   6      209.60      152.30     50.49 o 
   5   5   6      472.40      603.83     82.45 o 
   6   5   6      433.47      268.39     75.73 o 
   7   5   6      640.66      678.61    127.00 o 
   8   5   6     1734.84     1786.30    238.73 o 
   9   5   6     1529.19     2015.66    274.07 o 
  10   5   6      675.91     1106.58    227.58 o 
  11   5   6        5.24      126.31    177.13 o 
  -9   6   6        3.53      148.70    102.91 o 
  -8   6   6      335.89      313.30    144.85 o 
  -7   6   6       25.71      -88.44     80.89 o 
  -6   6   6     1177.75     1249.76    163.01 o 
  -5   6   6     1795.01     1631.78    147.58 o 
  -4   6   6       39.95      -62.85     79.66 o 
  -3   6   6     1280.18     1379.97    129.45 o 
  -2   6   6      153.36       54.02     77.90 o 
  -1   6   6      115.92       67.05     76.29 o 
   0   6   6     2365.65     2937.78    122.63 o 
   1   6   6      669.09      797.43     57.58 o 
   2   6   6       74.52       89.40     40.79 o 
   3   6   6      383.70      346.00     50.65 o 
   4   6   6      438.76      442.83     55.80 o 
   5   6   6     2292.34     2165.51     98.20 o 
   6   6   6     1537.80     1535.81    100.83 o 
   7   6   6      129.07      176.60     78.48 o 
   8   6   6      808.94      929.32    160.95 o 
   9   6   6       42.72      -38.47    135.11 o 
  10   6   6      227.15      401.31    190.04 o 
  -9   7   6        1.29      -14.47     96.56 o 
  -8   7   6      144.75       51.81     94.32 o 
  -7   7   6      174.19      260.82    106.05 o 
  -6   7   6       33.97      295.40    104.62 o 
  -5   7   6     1302.02     1200.29    261.09 o 
  -4   7   6     1449.91     1405.27    143.63 o 
  -3   7   6       45.64       41.37     87.09 o 
  -2   7   6      393.05      440.18    132.72 o 
  -1   7   6       67.53       85.28     84.66 o 
   0   7   6      773.19     1040.54     62.82 o 
   1   7   6      662.24      650.24    105.00 o 
   2   7   6     1304.89     1335.00     80.97 o 
   3   7   6      713.74      773.39     65.32 o 
   4   7   6      650.35      542.56     69.82 o 
   5   7   6       22.10       24.19     44.71 o 
   6   7   6      855.64      819.62     81.52 o 
   7   7   6     2942.14     2924.22    187.31 o 
   8   7   6       23.31       -4.01     81.13 o 
   9   7   6      903.17     1198.82    196.00 o 
  10   7   6       53.83      148.79    162.57 o 
  -8   8   6       19.87       36.95     96.83 o 
  -7   8   6      125.83      156.63    105.82 o 
  -6   8   6      677.48      590.79    289.76 o 
  -5   8   6      364.76      477.81    115.32 o 
  -4   8   6      126.54        0.83     92.93 o 
  -3   8   6      892.69      820.50    124.52 o 
  -2   8   6      124.31      207.59    100.81 o 
  -1   8   6        3.22       38.98    124.15 o 
   0   8   6      593.47      579.16    158.61 o 
   1   8   6     2146.17     2285.38    107.45 o 
   2   8   6       19.10       -3.72     43.39 o 
   3   8   6       44.46       23.77     43.60 o 
   4   8   6      445.81      265.08     81.27 o 
   5   8   6     1076.48     1057.77    123.38 o 
   6   8   6       50.55      -23.18     56.07 o 
   7   8   6      177.82      137.52     79.22 o 
   8   8   6        1.94     -106.78    151.98 o 
   9   8   6      150.45       69.72     97.55 o 
  -7   9   6      330.30      112.76    107.06 o 
  -6   9   6       18.90      -21.09     98.57 o 
  -5   9   6      216.65       36.22    157.38 o 
  -4   9   6        7.07     -139.69     93.13 o 
  -3   9   6      384.42      501.81    154.09 o 
  -2   9   6      225.65      352.56    164.27 o 
  -1   9   6      496.53      262.55    152.85 o 
   0   9   6      124.71       -4.78    128.27 o 
   1   9   6     1807.78     2018.80    240.44 o 
   2   9   6      245.98      172.67     53.48 o 
   3   9   6      256.41      300.85     54.91 o 
   4   9   6        4.59        7.42     52.40 o 
   5   9   6        5.54      -34.36     51.20 o 
   6   9   6       36.11       25.25     59.67 o 
   7   9   6       76.53      177.11     72.16 o 
   8   9   6      244.32       32.66    139.64 o 
  -6  10   6        3.03     -149.14     99.43 o 
  -5  10   6       41.67       22.50    133.54 o 
  -4  10   6      230.73      335.02    177.38 o 
  -3  10   6      131.79       67.89    145.03 o 
  -2  10   6       74.88      143.49    150.74 o 
  -1  10   6      813.12      962.52    204.64 o 
   0  10   6      520.39      660.47    180.01 o 
   1  10   6      107.77      -95.46    126.16 o 
   2  10   6      745.45      778.50    184.22 o 
   3  10   6      943.55      941.07     94.58 o 
   4  10   6     1327.22     1298.12    103.73 o 
   5  10   6      382.28      286.02     89.47 o 
   6  10   6      873.50      799.25    133.08 o 
   7  10   6       34.82       31.58     73.22 o 
  -5  11   6      216.76      176.61    183.40 o 
  -4  11   6       71.16      316.55    180.93 o 
  -3  11   6       38.88        9.57    151.41 o 
  -2  11   6     1618.62     1697.41    262.45 o 
  -1  11   6        2.45       68.35    156.86 o 
   0  11   6     1406.12     1435.27    239.25 o 
   1  11   6      350.63      437.21    172.55 o 
   2  11   6      319.88      424.66    171.57 o 
   3  11   6      264.74      271.60    170.60 o 
   4  11   6       50.51       -2.37    151.05 o 
   5  11   6       52.03      -41.44     67.15 o 
   6  11   6       42.46        9.94     66.38 o 
  -3  12   6      332.02      276.34    175.69 o 
  -2  12   6      288.28      475.94    202.53 o 
  -1  12   6      857.32      705.42    207.32 o 
   0  12   6       38.28      254.68    187.57 o 
   1  12   6       74.68       81.26    163.29 o 
   2  12   6       12.97       21.29    163.29 o 
   3  12   6       84.37       18.41    161.59 o 
   4  12   6      272.56      232.88    184.07 o 
  -1 -10   7       65.41      149.51    111.14 o 
   0 -10   7       77.25      200.12     92.89 o 
   1 -10   7       11.73        2.47     82.43 o 
   2 -10   7       11.60       51.19     81.89 o 
  -4  -9   7      125.91      314.53     97.03 o 
  -3  -9   7       20.91      -34.00     94.53 o 
  -2  -9   7      346.82      596.29    135.06 o 
  -1  -9   7      101.62       56.11     96.95 o 
   0  -9   7       14.66      -43.46     84.91 o 
   1  -9   7       15.89       52.07     77.13 o 
   2  -9   7       27.34       44.00     76.24 o 
   3  -9   7       19.29      -63.77     88.92 o 
   4  -9   7      128.49      407.74    125.90 o 
   5  -9   7      661.04      978.03    121.14 o 
  -6  -8   7      165.85      187.26     93.73 o 
  -5  -8   7       97.85      172.87    117.03 o 
  -4  -8   7       38.19        5.65     75.32 o 
  -3  -8   7     1088.91     1094.66    120.47 o 
  -2  -8   7       42.70      -34.87     80.08 o 
  -1  -8   7     1870.39     1432.24    168.59 o 
   0  -8   7      232.37      218.63    104.46 o 
   1  -8   7       77.07       57.42     70.47 o 
   2  -8   7       17.14     -117.83    146.50 o 
   3  -8   7      402.32      423.25     88.26 o 
   4  -8   7      323.51      328.98     81.80 o 
   5  -8   7      569.46      712.45    113.62 o 
   6  -8   7      366.65      603.39     90.54 o 
   7  -8   7       13.86      244.55    146.06 o 
  -7  -7   7      968.03     1282.77    191.48 o 
  -6  -7   7       41.02      148.59     87.69 o 
  -5  -7   7     1108.27     1030.75    178.67 o 
  -4  -7   7      346.10      398.46     90.31 o 
  -3  -7   7      185.86      229.72     78.92 o 
  -2  -7   7      209.19      192.71     96.38 o 
  -1  -7   7       57.15      127.55     85.53 o 
   0  -7   7      258.70      277.78     98.13 o 
   1  -7   7       39.13     -100.83     67.22 o 
   2  -7   7       31.55      -13.43     49.17 o 
   3  -7   7        6.90       11.17     46.63 o 
   4  -7   7      634.70      669.75     80.30 o 
   5  -7   7      261.84      354.91     90.16 o 
   6  -7   7      258.98      259.69     73.46 o 
   7  -7   7      539.64      818.57    114.52 o 
   8  -7   7        1.33       48.88    103.66 o 
  -8  -6   7       77.25       95.72     95.92 o 
  -7  -6   7      210.76      276.03     95.47 o 
  -6  -6   7      305.51      367.43     95.54 o 
  -5  -6   7       17.98      -27.93     66.93 o 
  -4  -6   7      161.79      122.83     72.30 o 
  -3  -6   7       57.11      129.15     67.36 o 
  -2  -6   7      159.33       32.14     60.35 o 
  -1  -6   7       84.20      100.55     81.26 o 
   0  -6   7      440.29      494.81    104.15 o 
   1  -6   7      240.69      240.79     52.52 o 
   2  -6   7      809.88      846.12     74.20 o 
   3  -6   7      407.43      499.37     57.15 o 
   4  -6   7      343.86      513.83     87.10 o 
   5  -6   7      480.03      488.64     90.30 o 
   6  -6   7       11.61       48.97     79.93 o 
   7  -6   7       33.68      146.42    138.94 o 
   8  -6   7      197.22      221.13    105.46 o 
   9  -6   7        0.83      -21.35    101.69 o 
  -8  -5   7      130.38      252.66     94.65 o 
  -7  -5   7      235.23      136.36     80.13 o 
  -6  -5   7       20.66        1.09     66.62 o 
  -5  -5   7      228.43      243.09    103.09 o 
  -4  -5   7       47.52      -17.56     62.60 o 
  -3  -5   7       39.63       75.78     62.09 o 
  -2  -5   7     2046.89     1900.91    196.54 o 
  -1  -5   7      204.06      144.52     82.70 o 
   0  -5   7        4.45       13.23     39.63 o 
   1  -5   7     3566.43     3604.66    142.84 o 
   2  -5   7     3897.09     3940.72    191.85 o 
   3  -5   7       20.46       -7.86     41.04 o 
   4  -5   7      377.28      414.77     62.76 o 
   5  -5   7       13.56       42.92     71.99 o 
   6  -5   7      422.62      350.59     98.90 o 
   7  -5   7       93.05      -89.94     76.10 o 
   8  -5   7      709.64      823.67    121.87 o 
   9  -5   7      176.88      241.35    105.71 o 
  10  -5   7       56.03      -67.30     96.94 o 
  -9  -4   7      182.09      208.89    103.35 o 
  -8  -4   7       64.46      116.90     80.48 o 
  -7  -4   7       81.74       41.70     89.80 o 
  -6  -4   7      165.47      120.15     71.52 o 
  -5  -4   7       17.83      -21.27     61.06 o 
  -4  -4   7       42.75      -52.53     55.30 o 
  -3  -4   7      324.33      374.19    105.79 o 
  -2  -4   7      178.22      203.10     60.52 o 
  -1  -4   7      766.30      838.08     54.59 o 
   0  -4   7     2295.20     2379.93    102.01 o 
   1  -4   7       14.52      -27.70     37.54 o 
   2  -4   7     3386.04     3226.49    132.14 o 
   3  -4   7      129.09       30.48     29.01 o 
   4  -4   7       31.28       31.84     46.52 o 
   5  -4   7       10.50       65.27     68.50 o 
   6  -4   7      143.35      158.18    120.86 o 
   7  -4   7       83.47       75.54     76.84 o 
   8  -4   7        2.78      -62.42     77.25 o 
   9  -4   7       12.70      115.01     90.03 o 
  10  -4   7       56.77      -20.70     84.87 o 
  -9  -3   7       85.04       51.69     78.94 o 
  -8  -3   7      118.16      119.82     79.54 o 
  -7  -3   7        4.29       71.35     75.86 o 
  -6  -3   7      114.50      189.78     69.76 o 
  -5  -3   7     1627.66     2083.44    138.31 o 
  -4  -3   7     1198.73     1251.06    104.92 o 
  -2  -3   7     4038.56     3799.69    250.45 o 
  -1  -3   7        0.98       -6.43     39.50 o 
   0  -3   7     1081.17     1131.64     65.71 o 
   1  -3   7        3.75      -31.86     34.97 o 
   2  -3   7       18.75       -3.19     38.09 o 
   3  -3   7      159.68      228.35     47.44 o 
   4  -3   7       79.16       14.03     41.66 o 
   5  -3   7      108.83      123.31     66.86 o 
   6  -3   7       85.60       20.32    144.70 o 
   7  -3   7      624.52      640.17    146.40 o 
   8  -3   7      343.95      470.87     98.38 o 
   9  -3   7      284.69      440.96    100.32 o 
  10  -3   7        2.23      110.14    101.86 o 
  11  -3   7      307.54      254.64    127.06 o 
 -10  -2   7      203.30      186.12     90.44 o 
  -9  -2   7       15.63       -4.64     72.57 o 
  -8  -2   7      626.06      594.68    123.23 o 
  -7  -2   7        0.01        8.24     61.78 o 
  -6  -2   7      146.73      217.15     67.42 o 
  -5  -2   7      343.67      385.22     70.97 o 
  -4  -2   7     2607.65     2678.96    146.89 o 
  -3  -2   7      449.84      515.52     71.58 o 
  -2  -2   7      250.04      218.59     73.23 o 
  -1  -2   7     1400.54     1352.57     88.27 o 
   0  -2   7      360.64      355.79     42.13 o 
   1  -2   7      436.62      430.03     66.59 o 
   2  -2   7      220.53      101.22    174.04 o 
   3  -2   7     2006.04     1902.28     88.86 o 
   4  -2   7      188.95       36.40    117.03 o 
   5  -2   7     1330.92     1110.71    103.28 o 
   6  -2   7      259.28      115.79     69.54 o 
   7  -2   7      909.57      947.93    105.80 o 
   8  -2   7      230.20       60.63     75.54 o 
   9  -2   7       15.55       -9.10     77.17 o 
  10  -2   7       45.38       55.47    149.56 o 
  11  -2   7       91.93       -6.94     91.20 o 
 -10  -1   7      157.70      234.73    116.90 o 
  -9  -1   7       87.17       22.11     69.73 o 
  -8  -1   7      213.92      164.85     71.66 o 
  -7  -1   7      125.53      133.34     68.49 o 
  -6  -1   7        7.32       10.87     53.89 o 
  -5  -1   7     1464.31     1588.90    108.84 o 
  -4  -1   7      367.94      485.09    106.44 o 
  -3  -1   7     1586.08     1552.25     99.37 o 
  -2  -1   7     2642.23     2676.78    108.05 o 
  -1  -1   7        9.16       62.72     42.89 o 
   0  -1   7      500.64      451.43     44.41 o 
   1  -1   7     7878.83     8028.56    469.41 o 
   2  -1   7      876.91      926.54     81.49 o 
   3  -1   7     1969.02     1909.77    119.83 o 
   4  -1   7      453.68      483.87     72.52 o 
   5  -1   7      713.35      714.22     89.51 o 
   6  -1   7     3096.94     2507.62    152.29 o 
   7  -1   7     2939.42     2542.54    160.13 o 
   8  -1   7      376.11      287.73     83.19 o 
   9  -1   7     1371.94     1468.55    137.50 o 
  10  -1   7       45.97       60.69     99.34 o 
  11  -1   7      192.47      222.07    101.72 o 
 -10   0   7       54.12       63.77    108.31 o 
  -9   0   7      435.57      588.61    227.81 o 
  -8   0   7      110.56       19.19     54.16 o 
  -7   0   7     2401.45     2768.86    397.17 o 
  -6   0   7      826.74      649.38     90.00 o 
  -5   0   7     1409.99     1644.02    105.85 o 
  -4   0   7     1368.90     1262.17     78.57 o 
  -3   0   7     1928.41     1723.02     87.31 o 
  -2   0   7     1299.19     1604.77    244.37 o 
  -1   0   7     1023.19     1223.80     71.00 o 
   0   0   7      860.44      859.90     70.43 o 
   1   0   7      141.72       82.61     75.29 o 
   2   0   7      261.78      195.40     65.26 o 
   3   0   7     2806.06     2737.09    245.71 o 
   4   0   7      285.59      303.95     66.57 o 
   5   0   7     6259.37     5765.26    258.37 o 
   6   0   7      216.47      231.89     70.85 o 
   7   0   7     1198.92     1299.15    302.82 o 
   8   0   7       49.37      101.82     72.18 o 
   9   0   7       69.39        7.00    107.05 o 
  10   0   7      254.47      246.99     90.77 o 
  11   0   7        1.06      -53.80    108.44 o 
 -10   1   7      135.27      225.78    130.48 o 
  -9   1   7      307.64      451.92    135.31 o 
  -8   1   7     1914.03     2078.67    227.17 o 
  -7   1   7       68.05       81.20     49.31 o 
  -6   1   7      603.03      693.54     62.12 o 
  -5   1   7       78.98        0.27     46.78 o 
  -4   1   7        3.49        2.80     34.12 o 
  -3   1   7     1157.69     1139.30     60.06 o 
  -2   1   7      691.76      769.20     59.02 o 
  -1   1   7     1231.96     1367.81    123.21 o 
   0   1   7      576.63      534.79     53.65 o 
   1   1   7     1596.86     1887.01     84.92 o 
   2   1   7        7.63       19.23     26.88 o 
   3   1   7     2908.04     2696.72    190.83 o 
   4   1   7     1012.86     1061.70    248.33 o 
   5   1   7     1090.62     1037.13     96.77 o 
   6   1   7      119.60      125.88     66.94 o 
   7   1   7      132.83      120.21     70.22 o 
   8   1   7      308.23      335.06     83.41 o 
   9   1   7      144.07       93.50     78.95 o 
  10   1   7      736.20      628.66    153.73 o 
  11   1   7      373.05      255.53     99.31 o 
 -10   2   7      146.35       40.68    113.10 o 
  -9   2   7       66.16       13.72    155.71 o 
  -8   2   7       15.79       87.57     93.29 o 
  -7   2   7     1437.30     1317.83    297.11 o 
  -6   2   7      271.95      283.45     54.23 o 
  -5   2   7      130.08      206.10     41.50 o 
  -4   2   7       48.97       27.85     31.75 o 
  -3   2   7      410.95      450.28     48.19 o 
  -2   2   7        8.73      133.68     49.78 o 
  -1   2   7     2682.98     2851.72    144.50 o 
   0   2   7       26.66       62.33     46.74 o 
   1   2   7       98.13       62.94     42.33 o 
   2   2   7     1435.75     1270.39     57.97 o 
   3   2   7     1051.55     1042.44     62.09 o 
   4   2   7     6732.35     6193.00    265.64 o 
   5   2   7       13.61      -30.03     55.99 o 
   6   2   7     2704.49     2214.01    139.21 o 
   7   2   7       11.71       -0.85     65.87 o 
   8   2   7      938.61      746.74    101.96 o 
   9   2   7       65.86      165.48     81.28 o 
  10   2   7      716.00      917.40    122.62 o 
  11   2   7      182.88      265.91    164.55 o 
 -10   3   7        1.16       18.81    158.23 o 
  -9   3   7      414.52      406.20    107.19 o 
  -8   3   7       53.61       36.67     90.08 o 
  -7   3   7       70.71      215.75    115.64 o 
  -6   3   7       74.33      188.26     90.13 o 
  -5   3   7       39.44       34.67     32.21 o 
  -4   3   7       32.75       41.52     27.36 o 
  -3   3   7      198.24      177.22     35.50 o 
  -2   3   7      508.45      517.46     44.88 o 
  -1   3   7     1169.67     1675.37    127.94 o 
   1   3   7     1292.07     1647.16     84.59 o 
   2   3   7      157.81       61.50     40.79 o 
   3   3   7     1571.64     1522.54     82.03 o 
   4   3   7       13.51      -11.46     39.18 o 
   5   3   7       37.59      -22.06     41.68 o 
   6   3   7       40.42       60.65     61.57 o 
   7   3   7        4.23      -17.45     63.11 o 
   8   3   7       79.66       22.23     72.03 o 
   9   3   7      569.68      703.95    105.99 o 
  10   3   7       42.65       49.70     83.77 o 
  11   3   7      564.73      519.14    217.32 o 
 -10   4   7      105.01       53.57    103.29 o 
  -9   4   7      268.17       78.26     99.49 o 
  -8   4   7      318.60      339.57    107.73 o 
  -7   4   7        1.62       20.73    103.48 o 
  -6   4   7     1040.94     1158.63    129.81 o 
  -5   4   7       76.38      107.09     81.40 o 
  -4   4   7     5707.44     6004.11    280.60 o 
  -3   4   7      157.21      167.87     74.88 o 
  -2   4   7     3299.98     3689.96    188.01 o 
  -1   4   7     2316.44     3057.70    160.76 o 
   0   4   7     1183.74     1538.59    108.00 o 
   1   4   7      735.51     1354.81     99.94 o 
   2   4   7      359.30      342.64     70.04 o 
   3   4   7     1432.58     1922.32    118.86 o 
   4   4   7     1428.81     1524.77    133.59 o 
   5   4   7      548.60      574.66     66.54 o 
   6   4   7      397.05      299.38     74.12 o 
   7   4   7      535.22      667.35    185.92 o 
   8   4   7       56.04       14.81     68.59 o 
   9   4   7      410.93      399.18    196.82 o 
  10   4   7      757.27      697.92    108.96 o 
  11   4   7       15.82      187.46    196.21 o 
 -10   5   7      365.02      260.35    257.38 o 
  -9   5   7        2.25     -118.52    139.12 o 
  -8   5   7      630.75      663.65    171.19 o 
  -7   5   7        1.50      -35.03    274.02 o 
  -6   5   7      265.12      220.81     96.28 o 
  -5   5   7      113.76       88.97     89.01 o 
  -4   5   7        1.47      -86.49     76.07 o 
  -3   5   7      924.24     1131.17    114.62 o 
  -2   5   7     1903.57     2233.85    150.72 o 
  -1   5   7       95.70       86.40     69.91 o 
   0   5   7     6702.05     9344.29    384.75 o 
   1   5   7      320.21      436.65     73.52 o 
   2   5   7     4594.51     5709.78    275.77 o 
   3   5   7     1889.11     2247.63    137.42 o 
   4   5   7      138.51       94.65     66.82 o 
   5   5   7      801.15      786.86     90.30 o 
   6   5   7     1791.27     1679.89    265.61 o 
   7   5   7       17.91      -51.37     66.06 o 
   8   5   7      101.25      125.43     76.21 o 
   9   5   7       72.47      117.66     72.20 o 
  10   5   7      158.71       24.33    163.81 o 
  11   5   7      471.20      399.98    215.96 o 
  -9   6   7       40.42       -2.44     98.44 o 
  -8   6   7        9.67       -4.89     95.02 o 
  -7   6   7      519.89      627.11    282.84 o 
  -6   6   7        0.59     -108.54     83.53 o 
  -5   6   7      868.43      874.58    122.16 o 
  -4   6   7     2082.77     1860.50    176.43 o 
  -3   6   7     1607.47     1709.74    199.94 o 
  -2   6   7     1041.93     1052.45    118.39 o 
  -1   6   7      317.27      321.16     85.82 o 
   0   6   7      267.39      430.73     98.42 o 
   1   6   7      112.93      171.74     54.85 o 
   2   6   7        9.83      -32.53     45.07 o 
   3   6   7      523.84      649.59     68.94 o 
   4   6   7     2927.79     2898.52    131.54 o 
   5   6   7     4125.13     3934.97    142.24 o 
   6   6   7      626.97      630.58     78.45 o 
   7   6   7     3886.24     3894.42    960.46 o 
   8   6   7      398.62      357.30    160.77 o 
   9   6   7      801.20     1147.11    230.77 o 
  10   6   7        3.13      -12.45    168.18 o 
  -9   7   7       62.45     -132.48    224.85 o 
  -8   7   7      508.13      545.04    124.48 o 
  -7   7   7      566.01      343.59    117.52 o 
  -6   7   7     1036.89      935.41    137.36 o 
  -5   7   7      427.87      456.89    152.95 o 
  -4   7   7     5199.68     5086.08    267.33 o 
  -3   7   7      119.55       99.80    153.16 o 
  -2   7   7      166.76      224.47     94.39 o 
  -1   7   7      306.60      396.97    153.57 o 
   0   7   7       51.54      141.09     68.89 o 
   1   7   7     1637.43     1973.16    248.18 o 
   2   7   7       14.16       30.27     42.30 o 
   3   7   7     3595.59     3910.27    136.96 o 
   4   7   7      767.53      801.91     66.22 o 
   5   7   7      688.35      622.63     64.93 o 
   6   7   7     1003.57      851.72     83.64 o 
   7   7   7       95.78       65.73     66.04 o 
   8   7   7       81.95       76.58    135.47 o 
   9   7   7      167.15       66.60    156.35 o 
  10   7   7      113.84      475.84    201.50 o 
  -8   8   7       25.72     -133.64     95.47 o 
  -7   8   7      191.65      115.47    107.15 o 
  -6   8   7       83.20       58.81     99.73 o 
  -5   8   7      173.36       22.98     97.50 o 
  -4   8   7      680.88      692.33    126.29 o 
  -3   8   7       31.43      107.98     95.52 o 
  -2   8   7       61.93       53.08     92.45 o 
  -1   8   7     1825.72     2254.39    177.50 o 
   0   8   7        4.35      -84.55    121.79 o 
   1   8   7     3316.31     3569.15    140.99 o 
   2   8   7       42.90       89.80     48.20 o 
   3   8   7       64.59       63.07     49.94 o 
   4   8   7      397.48      377.52     57.73 o 
   5   8   7        5.45      -30.74     45.39 o 
   6   8   7      816.61      869.26     90.13 o 
   7   8   7      156.92      119.18     70.81 o 
   8   8   7      128.12      109.43     88.36 o 
   9   8   7        5.66       62.90    156.19 o 
  -7   9   7      198.93      188.35    160.57 o 
  -6   9   7        0.91      143.75    111.86 o 
  -5   9   7       60.00      -23.10    102.07 o 
  -4   9   7       97.74      161.77    159.13 o 
  -3   9   7       28.20        2.60    100.04 o 
  -2   9   7     1021.19     1067.72    158.56 o 
  -1   9   7      122.22      -26.44    149.30 o 
   0   9   7      972.31      929.97    195.02 o 
   1   9   7       25.69       47.88    129.04 o 
   2   9   7      124.59      200.31     71.76 o 
   3   9   7     1182.57     1248.00     81.79 o 
   4   9   7      649.10      689.70     68.41 o 
   5   9   7     1511.15     1368.87    144.83 o 
   6   9   7      214.66      206.99     69.12 o 
   7   9   7      101.52       94.46     71.04 o 
   8   9   7      403.88      464.73    109.38 o 
  -6  10   7       18.21      107.46    110.82 o 
  -5  10   7       85.47      -35.86    109.57 o 
  -4  10   7      117.81       70.72    115.39 o 
  -3  10   7        0.12      -57.04    146.32 o 
  -2  10   7     1289.20     1322.33    233.13 o 
  -1  10   7      587.66      643.45    193.38 o 
   0  10   7     1806.23     1758.77    248.87 o 
   1  10   7     1236.53      884.09    190.14 o 
   2  10   7       25.17     -103.48    122.97 o 
   3  10   7       43.14      272.12    153.83 o 
   4  10   7       55.42      159.90     64.92 o 
   5  10   7       15.80        8.57     59.31 o 
   6  10   7       71.22      109.01     66.66 o 
   7  10   7       51.07       77.68     73.99 o 
  -5  11   7       97.10      121.32    175.74 o 
  -4  11   7      299.24      505.56    205.16 o 
  -3  11   7      840.49      715.86    206.54 o 
  -2  11   7      165.16      156.50    166.17 o 
  -1  11   7      441.89      730.11    210.35 o 
   0  11   7      202.46       50.35    159.64 o 
   1  11   7      187.11      351.84    169.93 o 
   2  11   7      439.49      262.09    159.18 o 
   3  11   7       38.70      185.25    156.19 o 
   4  11   7      172.90      102.91    155.27 o 
   5  11   7       28.93       13.61     78.37 o 
   6  11   7      393.42      322.21    125.86 o 
  -3  12   7        9.87     -202.43    134.95 o 
  -2  12   7      664.25      713.80    211.43 o 
  -1  12   7       48.72       97.98    173.84 o 
   0  12   7      568.57      393.34    194.05 o 
   1  12   7      100.20      162.67    179.65 o 
   2  12   7      153.77      -46.65    162.01 o 
   3  12   7        6.29      154.65    169.31 o 
   4  12   7      892.88      891.39    223.05 o 
  -3  -9   8      578.96      890.37    161.59 o 
  -2  -9   8       19.22      -73.19     91.85 o 
  -1  -9   8      127.40      317.89    118.03 o 
   0  -9   8      180.99      139.94    102.40 o 
   1  -9   8      209.26      293.94     95.13 o 
   2  -9   8        3.41      -85.99     90.88 o 
   3  -9   8      127.28       33.07    102.14 o 
   4  -9   8       58.51      -16.30     97.00 o 
  -5  -8   8      611.90      600.63    111.05 o 
  -4  -8   8        5.38       -2.29     77.40 o 
  -3  -8   8       11.56      -99.42     86.56 o 
  -2  -8   8      253.05      352.56    116.39 o 
  -1  -8   8       21.51       90.31     91.80 o 
   0  -8   8       60.11       79.87     95.56 o 
   1  -8   8      149.27      114.59     92.73 o 
   2  -8   8        3.26      -12.28     70.60 o 
   3  -8   8      442.33      538.53    130.53 o 
   4  -8   8      141.59      110.88    103.38 o 
   5  -8   8      511.59      689.43     97.66 o 
   6  -8   8      107.21      109.46     73.13 o 
  -6  -7   8      165.84      296.18     99.81 o 
  -5  -7   8       41.09       94.62    106.69 o 
  -4  -7   8      288.45      265.06     85.27 o 
  -3  -7   8      790.28      868.97    191.48 o 
  -2  -7   8      127.69      182.32     94.58 o 
  -1  -7   8      355.21      324.32    107.18 o 
   0  -7   8      418.29      482.73    114.64 o 
   1  -7   8      261.35      213.59    101.27 o 
   2  -7   8      358.20      579.41     91.38 o 
   3  -7   8      422.91      508.24     74.36 o 
   4  -7   8      169.82      232.55     67.31 o 
   5  -7   8      283.18      250.92     68.27 o 
   6  -7   8      224.96      442.13    171.39 o 
   7  -7   8       53.52       52.36     73.42 o 
  -7  -6   8      458.65      499.55    108.81 o 
  -6  -6   8        4.63       62.21    129.35 o 
  -5  -6   8      280.83      253.75     85.80 o 
  -4  -6   8      336.87      375.29     85.81 o 
  -3  -6   8     1566.15     1247.85    137.06 o 
  -2  -6   8       34.65      109.91     88.05 o 
  -1  -6   8     1025.74     1048.21    139.12 o 
   0  -6   8      344.90      417.67    103.32 o 
   1  -6   8      499.27      318.87    100.75 o 
   2  -6   8     1604.00     1638.73    100.62 o 
   3  -6   8      645.84      702.84     65.52 o 
   4  -6   8     1736.53     2064.44    157.59 o 
   5  -6   8      172.82      278.32     67.67 o 
   6  -6   8     1270.58     1385.12    109.27 o 
   7  -6   8      146.61       92.72     92.34 o 
   8  -6   8      103.58      154.41    177.15 o 
  -8  -5   8       73.38      179.23    175.61 o 
  -7  -5   8        4.27      -48.83     76.34 o 
  -6  -5   8       28.88       15.66    102.04 o 
  -5  -5   8       80.60      199.01    139.81 o 
  -4  -5   8      320.46      262.26     76.90 o 
  -3  -5   8      423.26      536.81     85.15 o 
  -2  -5   8        3.70       84.81     76.32 o 
  -1  -5   8       24.09      116.64     77.81 o 
   0  -5   8     1656.41     1481.87    157.79 o 
   1  -5   8        1.58       83.60     48.75 o 
   2  -5   8     4364.04     4708.19    180.47 o 
   3  -5   8     1982.41     1975.46    108.46 o 
   4  -5   8        3.20      101.60     54.81 o 
   5  -5   8      263.49      164.16    141.33 o 
   6  -5   8       23.71       12.96     76.89 o 
   7  -5   8       94.78       95.42    132.72 o 
   8  -5   8      122.34      129.87     91.61 o 
   9  -5   8       25.32       -8.28    114.07 o 
  -8  -4   8      364.20      478.26    101.31 o 
  -7  -4   8        4.40       41.36     72.38 o 
  -6  -4   8      160.08      179.09    154.93 o 
  -5  -4   8       14.13        2.18     62.67 o 
  -4  -4   8     1260.70     1341.90    115.74 o 
  -3  -4   8       30.04       58.03     59.21 o 
  -2  -4   8     2096.94     1874.44    174.92 o 
  -1  -4   8       17.96       37.08     70.25 o 
   0  -4   8      413.02      511.80     54.01 o 
   1  -4   8      110.85       51.20     54.08 o 
   2  -4   8        1.06      -30.73     41.73 o 
   3  -4   8       33.94       59.91     38.30 o 
   4  -4   8      271.76      317.23     77.72 o 
   5  -4   8       11.28       10.91     67.90 o 
   6  -4   8      520.31      457.68     92.72 o 
   7  -4   8      895.59      725.00    148.02 o 
   8  -4   8      475.29      415.87    101.93 o 
   9  -4   8      545.57      720.89    120.90 o 
  10  -4   8      201.41      231.30    102.38 o 
  -9  -3   8       54.08       95.55    105.28 o 
  -8  -3   8      108.71      212.05     84.96 o 
  -7  -3   8      321.14      217.15     78.84 o 
  -6  -3   8      106.85      171.50     73.83 o 
  -5  -3   8      199.69      717.21     90.90 o 
  -4  -3   8      326.26      292.10     71.24 o 
  -3  -3   8      644.40      598.31    120.48 o 
  -2  -3   8      492.70      438.63     52.00 o 
  -1  -3   8      873.31      760.93     74.54 o 
   0  -3   8     1827.50     1693.78     84.69 o 
   1  -3   8     3120.18     2820.98    118.44 o 
   2  -3   8      350.89      277.51     52.38 o 
   3  -3   8      281.59      275.15     71.57 o 
   4  -3   8      147.15      140.67     70.44 o 
   5  -3   8     1478.39     1449.56    122.48 o 
   6  -3   8      221.90      193.70     76.31 o 
   7  -3   8      706.76      687.21    146.29 o 
   8  -3   8      266.06      301.18     91.05 o 
   9  -3   8        2.49       64.39     83.08 o 
  10  -3   8       72.53      150.11    101.01 o 
  -9  -2   8       54.70       47.78     80.78 o 
  -8  -2   8       64.33       15.30     72.13 o 
  -7  -2   8      533.01      632.44     94.04 o 
  -6  -2   8       11.22      -62.66     55.39 o 
  -5  -2   8        5.34       50.80     58.41 o 
  -4  -2   8        1.25      -24.22     51.94 o 
  -3  -2   8      648.93      539.29     56.67 o 
  -2  -2   8     2005.19     1913.28    111.57 o 
  -1  -2   8      453.73      399.35     59.37 o 
   0  -2   8       22.47        9.45     59.51 o 
   1  -2   8       85.48       78.73     39.32 o 
   2  -2   8      603.17      436.75    105.33 o 
   3  -2   8       39.67       12.83     71.62 o 
   4  -2   8      502.61      392.22     76.27 o 
   5  -2   8      271.93      194.82     72.14 o 
   6  -2   8      157.32      317.05     80.51 o 
   7  -2   8     1051.96      987.32    112.16 o 
   8  -2   8       23.64       -5.64     71.45 o 
   9  -2   8      406.46      416.85    100.42 o 
  10  -2   8       92.69       56.56     91.00 o 
  11  -2   8       50.69      186.75    100.58 o 
 -10  -1   8        2.88     -103.79     92.63 o 
  -9  -1   8      901.56     1099.77    288.89 o 
  -8  -1   8      227.64      382.70     82.54 o 
  -7  -1   8     1774.00     2037.65    139.56 o 
  -6  -1   8     1606.95     1660.01    148.76 o 
  -5  -1   8     3813.63     4004.43    193.39 o 
  -4  -1   8     3266.37     3123.51    158.93 o 
  -3  -1   8      124.15      232.84     46.20 o 
  -2  -1   8       50.79        4.65     65.91 o 
  -1  -1   8     1561.49     1604.48    100.27 o 
   0  -1   8      446.23      565.52     71.90 o 
   1  -1   8      215.54      161.20     49.06 o 
   2  -1   8      128.14      -12.50     50.51 o 
   3  -1   8      628.50      559.89     85.32 o 
   4  -1   8       19.82      -41.47     75.65 o 
   5  -1   8     3379.04     3158.09    174.26 o 
   6  -1   8       85.58      209.41     87.79 o 
   7  -1   8       20.98       55.85     70.49 o 
   8  -1   8      766.09      862.58    110.55 o 
   9  -1   8       14.47      -55.18     73.03 o 
  10  -1   8      267.78      261.71     98.17 o 
  11  -1   8       80.79        9.44     89.42 o 
 -10   0   8       11.51       32.40    108.06 o 
  -9   0   8       66.69       31.84    112.02 o 
  -8   0   8      339.26      413.53     87.43 o 
  -7   0   8      227.13      234.44     69.36 o 
  -6   0   8        6.52       40.78     53.24 o 
  -5   0   8     2713.31     2696.13    143.15 o 
  -4   0   8      495.52      661.74     70.83 o 
  -3   0   8     5946.30     5340.97    188.76 o 
  -2   0   8      887.62      967.42     67.87 o 
  -1   0   8     4032.86     3771.90    170.75 o 
   0   0   8      800.93      673.33     66.14 o 
   1   0   8     2465.81     2200.44    121.54 o 
   2   0   8      502.95      567.27     62.83 o 
   3   0   8     2321.79     1792.38    119.14 o 
   4   0   8      316.89      283.12     67.96 o 
   5   0   8      645.62      683.62     90.92 o 
   6   0   8     5861.23     5403.01    392.85 o 
   7   0   8       42.29        5.48     68.73 o 
   8   0   8      271.52      390.19     88.20 o 
   9   0   8       80.25      157.68     81.35 o 
  10   0   8      231.17      140.23     88.63 o 
  11   0   8      184.36      254.36    143.83 o 
 -10   1   8      127.71       86.04    123.38 o 
  -9   1   8      259.21      314.39    131.35 o 
  -8   1   8        2.81       41.35    115.15 o 
  -7   1   8      726.94      747.30     68.47 o 
  -6   1   8        4.74      -17.17     42.01 o 
  -5   1   8     1806.12     1714.33     84.84 o 
  -4   1   8     1275.18     1173.52     67.04 o 
  -3   1   8        5.26      -56.35     37.57 o 
  -2   1   8      350.49      330.26     48.66 o 
  -1   1   8     1530.01     1722.96     86.00 o 
   0   1   8      492.80      507.85     55.08 o 
   1   1   8     1752.80     1764.19     84.71 o 
   2   1   8     5805.46     5552.97    162.07 o 
   3   1   8      666.39      671.49     76.33 o 
   4   1   8     7913.73     6791.80    353.17 o 
   5   1   8     3252.13     2805.41    329.18 o 
   6   1   8     4582.93     4162.58    262.63 o 
   7   1   8       96.11       34.50     67.11 o 
   8   1   8      117.17      149.89     77.44 o 
   9   1   8      389.70      305.50     90.94 o 
  10   1   8       61.06       18.86     83.64 o 
  11   1   8      279.01      237.98    101.78 o 
 -10   2   8       11.13      182.68    127.80 o 
  -9   2   8      562.15      673.93    127.99 o 
  -8   2   8       22.93       44.16     96.72 o 
  -7   2   8     1011.64      858.14    128.30 o 
  -6   2   8     1251.06     1435.83     96.89 o 
  -5   2   8       20.63       34.70     45.61 o 
  -4   2   8      593.34      767.55     54.67 o 
  -3   2   8      143.81      144.61     42.25 o 
  -2   2   8     4741.07     4942.79    174.04 o 
  -1   2   8        0.77      -17.01     30.17 o 
   0   2   8     2303.42     2146.54     98.07 o 
   1   2   8     2760.94     2725.41    110.84 o 
   2   2   8      238.46      246.94     39.56 o 
   3   2   8       45.36       74.85     33.19 o 
   4   2   8        2.53       49.15     56.13 o 
   5   2   8       90.73      144.30    104.74 o 
   6   2   8     1807.13     1791.90    214.85 o 
   7   2   8      351.35      268.66     80.05 o 
   8   2   8        4.93      -52.99    128.06 o 
   9   2   8      416.48      205.15    153.67 o 
  10   2   8      199.44      202.03    109.62 o 
  11   2   8      271.89      264.59    104.88 o 
 -10   3   8       41.90      -47.14    111.48 o 
  -9   3   8      367.54      257.71    113.04 o 
  -8   3   8      323.46      249.10    105.38 o 
  -7   3   8      786.27      551.99    117.22 o 
  -6   3   8        4.65       32.83    101.14 o 
  -5   3   8      153.78      156.34     84.44 o 
  -4   3   8     2362.83     2195.35    103.99 o 
  -3   3   8      728.27      791.01     67.39 o 
  -2   3   8      283.50      298.36     40.21 o 
  -1   3   8     1690.61     1862.87     84.23 o 
   0   3   8       14.30       17.95     49.74 o 
   1   3   8       91.54      146.29     44.40 o 
   2   3   8     3611.05     4084.44    149.87 o 
   3   3   8      166.13      235.20     55.92 o 
   4   3   8      391.20      342.08     51.07 o 
   5   3   8      139.42      137.40     52.47 o 
   6   3   8       47.79      -40.07    114.77 o 
   7   3   8      468.49      345.69     83.08 o 
   8   3   8      564.43      567.49    299.04 o 
   9   3   8      757.42      684.99    108.26 o 
  10   3   8      866.11      913.74    290.33 o 
  11   3   8        0.89      -38.92     89.70 o 
 -10   4   8       76.55      109.27    109.57 o 
  -9   4   8      209.70      268.21    109.05 o 
  -8   4   8      112.24      204.01    107.19 o 
  -7   4   8       68.27       49.87     94.25 o 
  -6   4   8       16.97       58.79     89.52 o 
  -5   4   8       26.98     -114.45     76.30 o 
  -4   4   8       60.25      142.49     84.90 o 
  -3   4   8      774.27      952.25    180.86 o 
  -2   4   8     1491.31     1503.66     94.65 o 
  -1   4   8     1193.64     1531.22    114.67 o 
   0   4   8     6645.30     8017.02    331.82 o 
   1   4   8     1079.26     1556.87     90.10 o 
   2   4   8     3229.07     3411.89    137.50 o 
   3   4   8      163.69      184.25     65.65 o 
   4   4   8      113.34      159.98     62.70 o 
   5   4   8      297.86      308.49     57.39 o 
   6   4   8      402.81      262.83     75.58 o 
   7   4   8       43.22       64.89     69.10 o 
   8   4   8      360.97      415.45    125.34 o 
   9   4   8      775.36      629.60    106.45 o 
  10   4   8       21.67      -44.06     83.72 o 
  11   4   8      519.22     1237.26    275.41 o 
  -9   5   8       56.95        8.01    108.22 o 
  -8   5   8        7.59       59.78    119.94 o 
  -7   5   8      347.29      312.02    110.86 o 
  -6   5   8      419.52      482.67    112.01 o 
  -5   5   8     1621.69     1643.55    213.93 o 
  -4   5   8     1239.90     1349.97    136.75 o 
  -3   5   8      211.50      238.81     87.37 o 
  -2   5   8     1323.67     1627.83    129.87 o 
  -1   5   8      526.43      726.09     95.45 o 
   0   5   8     1551.75     2289.83    139.65 o 
   1   5   8       35.02       28.92     31.34 o 
   2   5   8       16.80        6.26     69.12 o 
   3   5   8       93.35      124.96     68.05 o 
   4   5   8      328.40      477.47     79.64 o 
   5   5   8     1484.42     1438.72    407.59 o 
   6   5   8       25.01      425.06    161.34 o 
   7   5   8      102.89      178.76     78.83 o 
   8   5   8      932.04      998.35    143.41 o 
   9   5   8      678.70      605.74    104.06 o 
  10   5   8      137.86      151.41    197.80 o 
  11   5   8        0.81        0.00    198.32 o 
  -9   6   8      558.79      359.88    122.40 o 
  -8   6   8      566.08      627.18    196.64 o 
  -7   6   8      499.80      462.37    120.30 o 
  -6   6   8      874.74      658.06    124.32 o 
  -5   6   8      450.91      518.53    163.63 o 
  -4   6   8      980.60     1006.08    210.89 o 
  -3   6   8      100.81      165.88     88.77 o 
  -2   6   8        3.17     -119.57     93.83 o 
  -1   6   8      477.18      666.17    100.73 o 
   0   6   8       58.76       13.31     43.86 o 
   1   6   8     2213.12     2743.46    121.10 o 
   2   6   8       81.69       49.31     75.33 o 
   3   6   8     2726.40     3333.44    181.18 o 
   4   6   8       99.37       48.88     72.60 o 
   5   6   8     3837.93     3796.14    282.04 o 
   6   6   8     6237.57     4953.38    238.63 o 
   7   6   8       26.44       68.59     82.91 o 
   8   6   8       79.85       78.11     91.54 o 
   9   6   8      218.84      413.35    203.36 o 
  10   6   8       16.33      -63.31    181.45 o 
  -8   7   8        6.27      -60.76    106.24 o 
  -7   7   8      134.54      111.63    107.94 o 
  -6   7   8       77.84      118.87    131.33 o 
  -5   7   8     1551.69     1596.80    159.84 o 
  -4   7   8       81.65      499.87    133.44 o 
  -3   7   8      657.04      803.06    120.44 o 
  -2   7   8      400.12      444.22    101.74 o 
  -1   7   8     1431.28     1405.13    133.08 o 
   0   7   8        2.45        3.22    150.87 o 
   1   7   8      260.08      365.75    106.05 o 
   2   7   8     1492.97     2038.69    151.28 o 
   3   7   8     1258.17     1305.49    109.32 o 
   4   7   8     1797.71     2004.73    115.03 o 
   5   7   8     1222.00     1223.72    142.32 o 
   6   7   8     1064.42      975.20     93.18 o 
   7   7   8     1105.67     1102.78    223.00 o 
   8   7   8      137.23      323.70    163.45 o 
   9   7   8      257.30      423.99    189.26 o 
  10   7   8      678.09      868.82    254.02 o 
  -8   8   8      125.34       85.36    143.83 o 
  -7   8   8       66.52      119.26    111.18 o 
  -6   8   8       22.31      112.38    107.35 o 
  -5   8   8      185.73      153.22    107.24 o 
  -4   8   8      306.80      176.79    103.71 o 
  -3   8   8        7.53       68.28    109.83 o 
  -2   8   8      287.42      300.79    103.77 o 
  -1   8   8      181.21       79.16     93.31 o 
   0   8   8     1058.09     1738.20    227.27 o 
   1   8   8       73.50       34.92    134.23 o 
   2   8   8     4307.80     4602.01    222.15 o 
   3   8   8       41.52       58.50     57.65 o 
   4   8   8      372.68      437.39     60.12 o 
   5   8   8     1995.61     2006.73    207.85 o 
   6   8   8       45.34      -60.60     61.25 o 
   7   8   8      398.27      243.21    133.26 o 
   8   8   8        1.01       91.85    138.97 o 
   9   8   8       29.76      120.40    166.07 o 
  -7   9   8        0.43       97.12    113.16 o 
  -6   9   8       10.90       83.12    110.25 o 
  -5   9   8       59.54      -58.42    103.08 o 
  -4   9   8      591.80      402.49    162.29 o 
  -3   9   8      520.48      434.40    121.66 o 
  -2   9   8        5.26      -16.51     98.39 o 
  -1   9   8      720.35      802.73    186.69 o 
   0   9   8     1175.59     2039.99    254.94 o 
   1   9   8      133.67      194.46    148.33 o 
   2   9   8      139.77      252.78    144.88 o 
   3   9   8      246.28      188.90     65.01 o 
   4   9   8       73.46       65.05     50.98 o 
   5   9   8       83.91       28.70     60.88 o 
   6   9   8       53.69       66.96     65.11 o 
   7   9   8       15.70      177.44     96.17 o 
   8   9   8       94.20     -107.49    124.92 o 
  -6  10   8      232.17      192.03    124.93 o 
  -5  10   8      269.89       61.05    117.36 o 
  -4  10   8      485.49      550.14    138.49 o 
  -3  10   8      245.08      303.38    120.35 o 
  -2  10   8      218.37       18.00    153.78 o 
  -1  10   8      563.59      818.98    196.82 o 
   0  10   8      892.96     1132.19    214.72 o 
   1  10   8      159.12      115.82    155.27 o 
   2  10   8      799.17      657.49    176.10 o 
   3  10   8      869.28     1096.67    149.05 o 
   4  10   8      153.59      135.21    109.74 o 
   5  10   8       64.66      -26.36     61.00 o 
   6  10   8      563.31      288.90    208.50 o 
   7  10   8      599.42      584.58     96.63 o 
  -5  11   8       20.14       32.40    117.46 o 
  -4  11   8      459.23       -6.12    176.05 o 
  -3  11   8       30.38      292.85    178.77 o 
  -2  11   8     1687.69     1685.28    256.48 o 
  -1  11   8      190.03      227.48    173.89 o 
   0  11   8      357.34      271.24    180.98 o 
   1  11   8       49.23       74.01    154.45 o 
   2  11   8      218.70      205.67    157.53 o 
   3  11   8        1.19     -102.60    140.82 o 
   4  11   8      356.47      168.38    161.34 o 
   5  11   8        4.26      -28.54    152.75 o 
   6  11   8      239.91      311.05     81.57 o 
  -3  12   8       13.75      -52.72    176.56 o 
  -2  12   8      428.71       25.36    169.05 o 
  -1  12   8       58.65       99.62    175.74 o 
   0  12   8       81.42       89.23    173.42 o 
   1  12   8       29.05      -99.21    159.69 o 
   2  12   8      215.07       -2.37    158.46 o 
   3  12   8       17.69      -21.04    157.12 o 
   4  12   8      252.17      209.99    175.43 o 
  -1  -9   9      114.91      209.12    114.74 o 
   0  -9   9        7.66      134.23    101.83 o 
   1  -9   9       49.78        3.57    127.75 o 
   2  -9   9        7.65     -112.84     86.87 o 
   3  -9   9      181.58      329.00    125.95 o 
  -4  -8   9       56.52       77.30    104.04 o 
  -3  -8   9      599.50      606.78    144.52 o 
  -2  -8   9       12.79      102.71     98.75 o 
  -1  -8   9       20.87     -105.54     70.36 o 
   0  -8   9       14.09      -59.09     86.25 o 
   1  -8   9       21.61      -39.76     87.23 o 
   2  -8   9      499.01      625.70    135.98 o 
   3  -8   9       86.79      143.29    106.72 o 
   4  -8   9        0.74       36.16    106.67 o 
   5  -8   9      368.02      383.40     96.97 o 
  -5  -7   9      178.69      139.69     85.21 o 
  -4  -7   9       27.78       66.23    106.56 o 
  -3  -7   9      114.61       89.95    100.96 o 
  -2  -7   9        1.56       14.91     85.63 o 
  -1  -7   9        2.60        3.60     80.80 o 
   0  -7   9        2.61      -68.61     80.80 o 
   1  -7   9      699.45      771.61    136.75 o 
   2  -7   9      864.96     1136.06    118.43 o 
   3  -7   9       12.88      -14.19     86.66 o 
   4  -7   9     2394.98     2774.48    149.92 o 
   5  -7   9       88.66       62.00     48.98 o 
   6  -7   9      802.19     1119.84    108.65 o 
   7  -7   9      742.58      772.58    101.85 o 
  -6  -6   9        0.73      -22.73    176.79 o 
  -5  -6   9       22.47       17.18     75.03 o 
  -4  -6   9      155.39      209.18     79.54 o 
  -3  -6   9       44.52      126.83     94.53 o 
  -2  -6   9     1788.06     1719.37    180.26 o 
  -1  -6   9      301.21      250.21     99.93 o 
   0  -6   9      560.60      478.46    110.16 o 
   1  -6   9      176.43      161.34     95.25 o 
   2  -6   9      792.03      994.57    114.28 o 
   3  -6   9      476.82      537.16     81.08 o 
   4  -6   9       80.11       56.13     60.50 o 
   5  -6   9      361.59      354.36     75.29 o 
   6  -6   9      469.94      520.59     83.40 o 
   7  -6   9       35.00      171.05     97.67 o 
   8  -6   9      220.95      259.54    188.65 o 
  -7  -5   9       31.07       40.16     79.94 o 
  -6  -5   9      534.22      588.03    102.75 o 
  -5  -5   9        5.10      143.11     75.83 o 
  -4  -5   9     1179.04     1076.63    113.74 o 
  -3  -5   9      232.63      273.01     73.96 o 
  -2  -5   9     1116.90     1173.85    148.53 o 
  -1  -5   9       54.68      -53.38     74.52 o 
   0  -5   9       36.76      110.42     81.57 o 
   1  -5   9      893.11      961.61     93.75 o 
   2  -5   9       34.56       -0.62     50.83 o 
   3  -5   9      964.60      878.90     81.09 o 
   4  -5   9      110.85       82.51     81.83 o 
   5  -5   9      303.92      268.86     88.03 o 
   6  -5   9       32.39      -58.17     75.90 o 
   7  -5   9       69.70      -38.95     82.50 o 
   8  -5   9      153.52      294.98    103.08 o 
   9  -5   9      502.98      418.48    172.81 o 
  -8  -4   9        7.12       79.57     87.05 o 
  -7  -4   9       31.27      125.80     95.17 o 
  -6  -4   9       45.55      160.58     77.16 o 
  -5  -4   9        9.71       18.50     66.33 o 
  -4  -4   9      193.86      200.23    108.67 o 
  -3  -4   9      267.81      356.50     87.51 o 
  -2  -4   9     1215.68     1118.25    141.23 o 
  -1  -4   9      500.29      445.03     97.20 o 
   0  -4   9     2433.50     2605.70    113.63 o 
   1  -4   9      640.02      772.04     69.43 o 
   2  -4   9      868.08      932.54    162.79 o 
   3  -4   9        2.99       18.27     50.11 o 
   4  -4   9      195.08      263.06     80.82 o 
   5  -4   9      169.12      197.46     80.13 o 
   6  -4   9      333.65      466.99     92.97 o 
   7  -4   9       15.92       62.15     82.16 o 
   8  -4   9      586.65      761.59    120.06 o 
   9  -4   9      230.70       79.73     96.42 o 
  -8  -3   9       24.79       77.61     80.72 o 
  -7  -3   9        4.57      151.25    117.85 o 
  -6  -3   9      117.78      161.17     81.18 o 
  -5  -3   9     1896.61     2414.97    155.39 o 
  -4  -3   9      546.48      737.54     90.51 o 
  -3  -3   9      505.17      523.69     77.13 o 
  -2  -3   9     1677.57     1674.94    160.77 o 
  -1  -3   9        4.99      -38.11     46.68 o 
   0  -3   9      292.81      307.08     50.09 o 
   1  -3   9      219.11      220.60     54.89 o 
   2  -3   9       96.18       69.72     52.52 o 
   3  -3   9      281.31      362.37     74.21 o 
   4  -3   9      735.38      656.97     93.77 o 
   5  -3   9        4.59       58.47     97.28 o 
   6  -3   9      133.26      104.93     75.62 o 
   7  -3   9      759.30      840.79    114.48 o 
   8  -3   9       20.28      -72.60     76.86 o 
   9  -3   9     1372.72     1465.83    150.14 o 
  10  -3   9      233.49      547.77    132.74 o 
  -9  -2   9      648.92      835.57    114.72 o 
  -8  -2   9      475.93      567.41    100.31 o 
  -7  -2   9      361.16      396.26     82.87 o 
  -6  -2   9     1546.05     1486.04    122.92 o 
  -5  -2   9        9.95      -42.99    135.57 o 
  -4  -2   9     1076.96      953.08    146.37 o 
  -3  -2   9      396.53      404.01     67.93 o 
  -2  -2   9        3.96      -22.36     48.95 o 
  -1  -2   9      365.75      342.09     62.28 o 
   0  -2   9      259.40      255.34     47.37 o 
   1  -2   9     1715.95     1763.90     91.97 o 
   2  -2   9      353.58      356.46    106.56 o 
   3  -2   9      453.54      313.32     74.42 o 
   4  -2   9       47.85       44.12     68.26 o 
   5  -2   9     1407.92     1273.87    118.23 o 
   6  -2   9       31.36      -88.66     64.24 o 
   7  -2   9      438.45      490.78    125.59 o 
   8  -2   9       39.98       84.46     77.22 o 
   9  -2   9       54.22      132.43     86.56 o 
  10  -2   9        3.71       41.98     89.27 o 
  -9  -1   9       43.42      157.38    115.72 o 
  -8  -1   9      185.43      168.60     79.10 o 
  -7  -1   9      305.96      402.43     81.39 o 
  -6  -1   9        2.36      -16.47     71.69 o 
  -5  -1   9      508.40      568.09     79.46 o 
  -4  -1   9        5.83      -40.21     41.51 o 
  -3  -1   9     2274.27     2385.28    108.45 o 
  -2  -1   9      451.25      461.36    103.22 o 
  -1  -1   9      172.26      110.17     99.57 o 
   0  -1   9      173.03      250.10     99.75 o 
   1  -1   9     1404.25     1369.28     98.52 o 
   2  -1   9       29.00       16.95     55.23 o 
   3  -1   9      899.83      795.57    152.34 o 
   4  -1   9     1537.01     1351.67    114.70 o 
   5  -1   9        5.40       77.78     69.32 o 
   6  -1   9      226.60      217.55     78.70 o 
   7  -1   9      392.60      485.17    168.41 o 
   8  -1   9      545.60      729.49    105.92 o 
   9  -1   9       18.02       21.45     78.15 o 
  10  -1   9        1.50        6.17    108.03 o 
  11  -1   9       76.91      351.94    112.49 o 
  -9   0   9      539.74      278.96    130.84 o 
  -8   0   9        1.13      -39.65    107.70 o 
  -7   0   9      637.50      610.61     80.07 o 
  -6   0   9       56.32       38.42     56.88 o 
  -5   0   9       90.81      107.24     56.08 o 
  -4   0   9      139.84      113.47     52.68 o 
  -3   0   9      340.96      338.21     79.67 o 
  -2   0   9      366.26      534.19     66.83 o 
  -1   0   9     1122.29     1323.14     94.39 o 
   0   0   9      606.87      417.84    122.04 o 
   1   0   9      468.62      483.86     69.53 o 
   2   0   9     3456.93     3114.01    157.44 o 
   3   0   9     1841.65     1844.20    125.77 o 
   4   0   9     2390.07     2253.15    145.07 o 
   5   0   9     5899.37     4892.31    261.29 o 
   6   0   9       24.92        4.67     66.19 o 
   7   0   9     1056.10     1137.37    128.73 o 
   8   0   9      129.50       54.54     78.49 o 
   9   0   9      100.56      156.04     85.72 o 
  10   0   9        2.14      -56.27     80.72 o 
  11   0   9      142.71       58.07     89.41 o 
 -10   1   9       21.40      -76.68    119.88 o 
  -9   1   9      213.21      116.18    121.74 o 
  -8   1   9       72.89       70.51    119.73 o 
  -7   1   9        5.40      136.34    121.84 o 
  -6   1   9      898.51      695.44     64.13 o 
  -5   1   9      485.29      457.65     54.39 o 
  -4   1   9      215.91      222.69     53.33 o 
  -3   1   9      682.43      692.43     65.81 o 
  -2   1   9     3961.18     3637.95    198.29 o 
  -1   1   9      456.08      282.39    103.96 o 
   0   1   9     2361.17     2434.29    108.82 o 
   1   1   9     1541.31     1468.46     80.37 o 
   2   1   9     2616.16     2748.15     94.88 o 
   3   1   9     4049.74     3661.88    231.39 o 
   4   1   9     2027.45     1585.00    119.45 o 
   5   1   9      914.87     1001.63    188.34 o 
   6   1   9      258.17      355.72     83.72 o 
   7   1   9      724.67      542.51     93.71 o 
   8   1   9      488.08      624.36    102.95 o 
   9   1   9       66.84       14.11     98.77 o 
  10   1   9      668.50      580.49    124.02 o 
  11   1   9       45.79       46.21    106.38 o 
 -10   2   9       86.88      -15.38    119.27 o 
  -9   2   9      323.29      336.77    150.64 o 
  -8   2   9       97.52      100.93    146.78 o 
  -7   2   9       50.38       83.48     97.60 o 
  -6   2   9     1100.37      828.72    123.51 o 
  -5   2   9      134.16      138.33     43.27 o 
  -4   2   9      506.73      404.26     57.68 o 
  -3   2   9      729.39      843.52     79.24 o 
  -2   2   9      192.67      230.61     45.02 o 
  -1   2   9     4028.49     3874.54    172.82 o 
   0   2   9     1172.92     1263.46     79.12 o 
   1   2   9      711.26      820.64     64.26 o 
   2   2   9      168.23      135.46     50.99 o 
   3   2   9       14.51        9.14     27.94 o 
   4   2   9     3590.99     3188.57    169.82 o 
   5   2   9      640.04      639.32     87.88 o 
   6   2   9      113.11       75.04     70.46 o 
   7   2   9       14.53       -5.74     69.01 o 
   8   2   9       51.31       -4.48     74.62 o 
   9   2   9       94.16        2.25     80.41 o 
  10   2   9      468.73      428.14    104.79 o 
  11   2   9       47.02       60.67    104.97 o 
  -9   3   9      187.17       85.80    108.20 o 
  -8   3   9      134.39      138.21    108.13 o 
  -7   3   9       20.56     -107.34     86.83 o 
  -6   3   9       29.16      209.38    132.12 o 
  -5   3   9      174.63      122.96     90.38 o 
  -4   3   9      415.14      373.71     63.15 o 
  -3   3   9      243.76      284.94     47.58 o 
  -2   3   9     2586.58     2392.14    103.78 o 
  -1   3   9       73.94       74.86     39.94 o 
   0   3   9      881.09      894.86     70.82 o 
   1   3   9     2338.53     2772.60    117.11 o 
   2   3   9     1588.70     1531.79     81.00 o 
   3   3   9      198.13      246.90     57.20 o 
   4   3   9     1440.58     1348.80     79.58 o 
   5   3   9       32.18       15.74     64.37 o 
   6   3   9      289.36      134.41     85.68 o 
   7   3   9      357.88      238.81     79.41 o 
   8   3   9       35.26       51.01     74.07 o 
   9   3   9      942.90      805.69    112.72 o 
  10   3   9      199.54      187.26     94.78 o 
  11   3   9      323.54      247.72    105.60 o 
  -9   4   9       30.37      121.25    113.93 o 
  -8   4   9        1.37      107.90    106.17 o 
  -7   4   9      153.64      -19.55     98.67 o 
  -6   4   9     1174.35     1013.89    285.47 o 
  -5   4   9       57.60       98.16    101.58 o 
  -4   4   9     2200.29     2259.52    267.88 o 
  -3   4   9      148.41      163.52     93.94 o 
  -2   4   9      756.42      739.28     77.12 o 
  -1   4   9      100.73       77.24     44.44 o 
   0   4   9      326.20      519.45    106.36 o 
   1   4   9      466.72      755.33     67.60 o 
   2   4   9       37.47       28.00     45.86 o 
   3   4   9       71.89       66.88    104.46 o 
   4   4   9      385.35      323.95     72.19 o 
   5   4   9     1552.92     1604.61    234.88 o 
   6   4   9      577.18      502.59     88.57 o 
   7   4   9     1835.09     1650.95    240.49 o 
   8   4   9      641.81      732.30    105.87 o 
   9   4   9      599.49      555.85    101.97 o 
  10   4   9      437.12      145.32     93.55 o 
  11   4   9       15.31     -109.92     86.30 o 
  -9   5   9        0.33       60.37    166.22 o 
  -8   5   9      428.41      407.63    127.64 o 
  -7   5   9       34.96       15.09    104.28 o 
  -6   5   9      890.43      693.66    125.37 o 
  -5   5   9      299.86      206.82     97.64 o 
  -4   5   9       25.55      -58.96     82.84 o 
  -3   5   9     1690.74     1794.23    148.12 o 
  -2   5   9       35.13       53.55     77.77 o 
  -1   5   9      636.99      663.93     93.43 o 
   0   5   9       24.93      164.71     99.18 o 
   1   5   9     2111.66     2697.66    149.86 o 
   2   5   9      256.22      304.33     60.82 o 
   3   5   9     3319.98     4021.14    202.37 o 
   4   5   9      110.83      136.21     70.80 o 
   5   5   9     1007.93     1009.28    233.31 o 
   6   5   9       42.38      129.66    113.82 o 
   7   5   9       51.21      109.34     78.06 o 
   8   5   9      280.94      433.38     95.16 o 
   9   5   9      158.45       70.76     82.22 o 
  10   5   9        2.11      145.21     90.87 o 
  -9   6   9       23.34      164.00    122.48 o 
  -8   6   9       71.16      -48.89    103.96 o 
  -7   6   9      273.68      281.08    172.42 o 
  -6   6   9      137.38      224.54    107.18 o 
  -5   6   9      514.98      470.98    113.68 o 
  -4   6   9     1978.38     1814.07    301.02 o 
  -3   6   9       19.68       -3.47     86.72 o 
  -2   6   9      857.91      980.85    117.83 o 
  -1   6   9      494.83      550.26     99.05 o 
   0   6   9      268.60      501.35    104.94 o 
   1   6   9      561.23      791.02     97.32 o 
   2   6   9      508.90      517.50     96.26 o 
   3   6   9       37.10        6.14     76.37 o 
   4   6   9      282.16      270.85     81.27 o 
   5   6   9      107.78       31.31    104.64 o 
   6   6   9     1198.07      983.97    158.66 o 
   7   6   9     2104.15     1740.61    202.17 o 
   8   6   9      147.93      272.48    118.75 o 
   9   6   9      522.48      568.58    141.61 o 
  10   6   9      200.18      134.03    212.20 o 
  -8   7   9      433.74      328.55    126.02 o 
  -7   7   9      134.91       70.09    106.37 o 
  -6   7   9      336.78      216.52    109.35 o 
  -5   7   9      297.35      226.32    108.36 o 
  -4   7   9        8.36       61.83     92.51 o 
  -3   7   9      496.95      561.84    112.47 o 
  -2   7   9       79.94       31.87     91.40 o 
  -1   7   9      123.58      243.92     93.48 o 
   0   7   9       44.37      -37.50    147.58 o 
   1   7   9     1196.05     1472.74    161.49 o 
   2   7   9     1578.36     2066.34    129.39 o 
   3   7   9     4008.79     4574.82    185.67 o 
   4   7   9      113.92      116.97     61.92 o 
   5   7   9     1675.84     1499.06    131.50 o 
   6   7   9       90.14      161.61     67.80 o 
   7   7   9      564.37      535.47    160.95 o 
   8   7   9      168.93      261.68    172.24 o 
   9   7   9        6.48      290.89    197.60 o 
  10   7   9       23.50      288.37    222.03 o 
  -8   8   9       55.50       53.26    121.04 o 
  -7   8   9      238.72      205.93    116.95 o 
  -6   8   9      404.07      335.09    183.45 o 
  -5   8   9      144.39      235.01    111.71 o 
  -4   8   9     1047.41      912.46    137.04 o 
  -3   8   9     1111.61     1249.19    146.63 o 
  -2   8   9      216.92      336.95    108.84 o 
  -1   8   9     2288.97     2689.01    191.08 o 
   0   8   9      186.83      221.79     95.57 o 
   1   8   9     4519.12     6402.84    443.69 o 
   2   8   9      269.14      367.21     66.00 o 
   3   8   9      139.88      104.75     61.34 o 
   4   8   9     1516.18     1748.00    113.97 o 
   5   8   9      325.22      292.77     76.25 o 
   6   8   9      286.75      297.34     75.62 o 
   7   8   9      650.63      756.80    178.00 o 
   8   8   9      128.83       63.05    153.21 o 
   9   8   9       41.73      -50.61    162.67 o 
  -7   9   9       28.78       75.43    234.55 o 
  -6   9   9       43.33      100.64    119.03 o 
  -5   9   9      426.20      364.96    127.35 o 
  -4   9   9       20.30       53.15    105.71 o 
  -3   9   9     2157.96     2124.77    190.14 o 
  -2   9   9     1766.60     2023.00    181.00 o 
  -1   9   9       71.99       46.42     97.73 o 
   0   9   9      639.56      701.67    180.98 o 
   1   9   9       72.48       95.04    142.67 o 
   2   9   9     1345.61     1741.05    238.48 o 
   3   9   9      159.09      272.75    100.80 o 
   4   9   9      384.86      357.93    109.94 o 
   5   9   9       93.73       33.07     86.38 o 
   6   9   9      645.37      670.68    106.05 o 
   7   9   9      250.49      373.95    147.81 o 
   8   9   9     1020.79      968.49    202.64 o 
  -6  10   9        1.50       12.70    182.42 o 
  -5  10   9      207.92      202.49    123.81 o 
  -4  10   9        6.17        2.62    109.46 o 
  -3  10   9       64.42      138.88    116.38 o 
  -2  10   9      484.54      274.07    169.98 o 
  -1  10   9      113.33       41.81    152.80 o 
   0  10   9      143.65        5.86    148.79 o 
   1  10   9       15.96     -215.03    143.70 o 
   2  10   9      270.35      390.92    164.01 o 
   3  10   9      323.95      179.60    116.44 o 
   4  10   9      124.72      327.88    184.10 o 
   5  10   9       60.45      106.92     84.28 o 
   6  10   9       68.29      111.39    175.79 o 
   7  10   9      186.99       76.53    124.41 o 
  -4  11   9      485.48      470.63    141.55 o 
  -3  11   9      356.56       48.86    172.81 o 
  -2  11   9      331.05      476.20    197.18 o 
  -1  11   9       47.91     -167.87    143.70 o 
   0  11   9        6.37      251.70    174.76 o 
   1  11   9       79.21     -162.57    147.86 o 
   2  11   9       41.56       -3.29    112.02 o 
   3  11   9      137.03      -23.61    152.23 o 
   4  11   9      103.84      -53.95    145.65 o 
   5  11   9      180.00      202.89    174.09 o 
   6  11   9      258.39      325.92    176.56 o 
  -2  12   9      838.58      985.61    237.66 o 
  -1  12   9      271.44      411.86    187.77 o 
   0  12   9      373.99      586.26    211.17 o 
   1  12   9      407.20      673.23    217.96 o 
   2  12   9      308.50      302.72    201.14 o 
   3  12   9      162.90      -64.03    161.95 o 
   4  12   9      287.86     -151.15    147.50 o 
  -3  -8  10       17.94       42.58    102.60 o 
  -2  -8  10        8.63      149.61    110.68 o 
  -1  -8  10      202.69      206.54    114.38 o 
   0  -8  10       32.86       56.73     98.18 o 
   1  -8  10        2.84     -102.91     88.46 o 
   2  -8  10       23.45       91.60    106.05 o 
   3  -8  10      146.42      305.19    131.71 o 
   4  -8  10     1066.27     1339.15    196.62 o 
  -4  -7  10      177.76      144.88    112.43 o 
  -3  -7  10       61.80      127.86     98.95 o 
  -2  -7  10       10.07      107.44     96.54 o 
  -1  -7  10        0.48       79.61     92.37 o 
   0  -7  10      569.59      511.63    124.51 o 
   1  -7  10      169.66      148.84     96.54 o 
   2  -7  10       64.89      169.31    111.96 o 
   3  -7  10      634.32      594.85    141.38 o 
   4  -7  10       10.42       41.30    110.16 o 
   5  -7  10        3.15       40.66     68.77 o 
   6  -7  10      177.80      180.74     79.97 o 
  -6  -6  10      291.96      367.33    140.97 o 
  -5  -6  10      238.15      263.57     91.56 o 
  -4  -6  10      120.50       97.51     98.80 o 
  -3  -6  10      232.31      327.61    113.15 o 
  -2  -6  10      283.21      266.98    102.71 o 
  -1  -6  10      704.30      848.91    142.77 o 
   0  -6  10      270.44      278.86    100.75 o 
   1  -6  10      551.04      691.17    131.30 o 
   2  -6  10      341.01      267.54    110.99 o 
   3  -6  10       42.77       77.55     62.72 o 
   4  -6  10      322.36      406.36     74.22 o 
   5  -6  10        1.41       32.76     60.69 o 
   6  -6  10       84.33      118.14     70.91 o 
   7  -6  10       59.90      -26.32     71.64 o 
  -7  -5  10       11.60      -41.42     78.21 o 
  -6  -5  10      231.29      278.06     92.13 o 
  -5  -5  10      267.12      290.24     88.31 o 
  -4  -5  10       91.75       89.95     69.21 o 
  -3  -5  10     1802.13     1666.04    182.22 o 
  -2  -5  10       67.81       96.28     86.61 o 
  -1  -5  10        3.28       18.57     75.50 o 
   0  -5  10     2117.71     2119.55    196.82 o 
   1  -5  10      149.93      100.19     85.63 o 
   2  -5  10     1662.19     1926.94    119.36 o 
   3  -5  10       97.93      155.75     61.17 o 
   4  -5  10      556.46      522.68    115.92 o 
   5  -5  10       64.26       36.40     60.46 o 
   6  -5  10       15.39       -5.41     80.13 o 
   7  -5  10       21.27      135.23    116.85 o 
   8  -5  10      129.59      -11.98     94.17 o 
  -7  -4  10      313.94      404.97    176.84 o 
  -6  -4  10        2.82       14.84     73.02 o 
  -5  -4  10      811.31     1043.01    234.01 o 
  -4  -4  10      723.87      864.59    103.01 o 
  -3  -4  10      356.45      387.99    101.73 o 
  -2  -4  10      935.48      938.45    132.85 o 
  -1  -4  10      338.93      279.27     91.60 o 
   0  -4  10        3.54       23.86     76.89 o 
   1  -4  10      282.23      186.40     89.62 o 
   2  -4  10       51.27      156.75     54.21 o 
   3  -4  10      661.13      777.49     79.22 o 
   4  -4  10        1.47       53.03     72.92 o 
   5  -4  10      103.41       73.01    159.59 o 
   6  -4  10      263.13      141.47     87.10 o 
   7  -4  10     1442.41     1466.57    148.75 o 
   8  -4  10       41.42      -18.66    155.37 o 
   9  -4  10      367.62      486.30    119.71 o 
  -8  -3  10       35.43      131.37     86.19 o 
  -7  -3  10        1.00       23.71     72.56 o 
  -6  -3  10      784.27      935.12    169.57 o 
  -5  -3  10        8.70      -89.55     60.44 o 
  -4  -3  10      932.62      921.83     99.81 o 
  -3  -3  10      838.49      874.11    125.85 o 
  -2  -3  10        3.38      -62.18     63.52 o 
  -1  -3  10      731.70      784.16    121.38 o 
   0  -3  10      272.81      314.37     52.50 o 
   1  -3  10      828.38      910.00     73.80 o 
   2  -3  10      127.34       75.56     51.54 o 
   3  -3  10     1521.46     1380.76    175.58 o 
   4  -3  10     1663.39     1682.53    135.21 o 
   5  -3  10        5.08      -39.60     71.24 o 
   6  -3  10       72.35       35.86     76.86 o 
   7  -3  10      302.67      310.84     95.13 o 
   8  -3  10      362.40      269.27     97.04 o 
   9  -3  10      279.95      348.85    139.22 o 
  10  -3  10      135.01      160.35    100.32 o 
  -8  -2  10        4.98      -62.53     72.82 o 
  -7  -2  10      928.85     1098.68    241.41 o 
  -6  -2  10        0.43      -28.40     60.86 o 
  -5  -2  10     1017.54     1088.84    105.31 o 
  -4  -2  10     1718.81     1703.82    124.06 o 
  -3  -2  10      720.70      792.44    117.11 o 
  -2  -2  10     1126.10     1126.47     93.61 o 
  -1  -2  10     1349.78     1260.05    101.24 o 
   0  -2  10        3.61      -52.39     51.76 o 
   1  -2  10      631.08      676.94     65.11 o 
   2  -2  10       11.72       36.44     54.54 o 
   3  -2  10      281.09      304.54     78.31 o 
   4  -2  10     1255.12     1284.53    117.58 o 
   5  -2  10        1.77      -47.06     72.58 o 
   6  -2  10      111.76      151.78     84.03 o 
   7  -2  10      265.25      340.00     95.43 o 
   8  -2  10      699.68      852.57    128.88 o 
   9  -2  10      889.07     1017.31    130.38 o 
  10  -2  10        1.62       16.45     91.04 o 
  -9  -1  10      536.64      516.36    147.14 o 
  -8  -1  10       16.47       17.17     71.62 o 
  -7  -1  10      307.64      311.65    180.50 o 
  -6  -1  10      221.05      172.50     68.25 o 
  -5  -1  10        4.61       57.70     85.01 o 
  -4  -1  10      563.97      514.36     75.47 o 
  -3  -1  10      370.67      364.47     66.79 o 
  -2  -1  10      769.22      597.84     75.19 o 
  -1  -1  10      290.61      319.51     65.69 o 
   0  -1  10      602.29      605.56     75.58 o 
   1  -1  10      125.85       97.92     45.22 o 
   2  -1  10     1996.04     1879.35    126.59 o 
   3  -1  10     1018.56      955.10    149.82 o 
   4  -1  10      282.88      318.39     80.92 o 
   5  -1  10     1556.68     1567.71    296.45 o 
   6  -1  10      127.21      289.98     83.74 o 
   7  -1  10      392.14      389.90     95.12 o 
   8  -1  10       71.19       14.45     78.89 o 
   9  -1  10        4.15      -41.83     79.85 o 
  10  -1  10      438.40      488.91    113.91 o 
  -9   0  10       69.19      208.60    123.59 o 
  -8   0  10      368.17      186.33    128.94 o 
  -7   0  10        1.62      -29.34     51.57 o 
  -6   0  10      519.74      327.63     71.73 o 
  -5   0  10      509.04      509.82     73.68 o 
  -4   0  10      180.54      228.09     83.83 o 
  -3   0  10      143.78      111.86     58.76 o 
  -2   0  10     1932.59     1987.50    120.98 o 
  -1   0  10     1707.34     1890.28    118.04 o 
   0   0  10     1391.56     1488.12    104.99 o 
   1   0  10     1362.49     1132.60    149.66 o 
   2   0  10       90.10      105.26     73.17 o 
   3   0  10      785.59      645.95     88.84 o 
   4   0  10     1516.38     1515.37    122.87 o 
   5   0  10      707.75      636.21     94.37 o 
   6   0  10     1698.68     1647.69    135.00 o 
   7   0  10       87.59       62.38     76.05 o 
   8   0  10       80.92      170.14     84.21 o 
   9   0  10       15.07      202.28     90.04 o 
  10   0  10      368.47      564.71    114.69 o 
  11   0  10       40.55       61.11     96.75 o 
  -9   1  10      219.58      251.19    138.09 o 
  -8   1  10        4.76      102.09    127.03 o 
  -7   1  10     1350.45      998.27    179.90 o 
  -6   1  10       80.75      148.34     50.05 o 
  -5   1  10     2299.40     2430.61    106.88 o 
  -4   1  10        2.03        8.11     68.84 o 
  -3   1  10     1981.59     1798.38    101.93 o 
  -2   1  10       36.63       45.82     38.80 o 
  -1   1  10      742.98      666.77     55.43 o 
   0   1  10     1537.64     1524.72     74.78 o 
   1   1  10       86.12      151.74     46.84 o 
   2   1  10      622.54      536.56     60.81 o 
   3   1  10        1.75      -43.70     55.73 o 
   4   1  10     4172.54     3542.97    188.68 o 
   5   1  10        9.10      -87.87     62.88 o 
   6   1  10      526.44      541.90    225.75 o 
   7   1  10      655.90      682.17    102.00 o 
   8   1  10      239.83      149.64     85.23 o 
   9   1  10        9.49      -77.25     75.90 o 
  10   1  10      234.31      284.47     97.50 o 
  11   1  10      364.48      418.33    114.67 o 
  -9   2  10      148.53       91.19    140.41 o 
  -8   2  10       12.19       23.77    102.49 o 
  -7   2  10      751.53      400.09    128.47 o 
  -6   2  10      515.19      635.40    119.59 o 
  -5   2  10       19.12      -70.22     46.81 o 
  -4   2  10      734.42      612.06     68.70 o 
  -3   2  10       23.07       -5.48     48.21 o 
  -2   2  10     2893.14     2840.84    122.77 o 
  -1   2  10       82.47       18.41     42.34 o 
   0   2  10     2423.45     2291.47    109.01 o 
   1   2  10      282.50      324.44     51.64 o 
   2   2  10     2656.28     2693.17    131.21 o 
   3   2  10     1910.92     1673.10     71.23 o 
   4   2  10     1974.46     1621.97    124.41 o 
   5   2  10        4.51      -58.32     79.97 o 
   6   2  10       74.43      159.57     75.96 o 
   7   2  10     2181.47     2267.59    161.32 o 
   8   2  10      450.21      312.13     90.68 o 
   9   2  10      623.61      602.63    224.19 o 
  10   2  10      393.59      436.77    157.69 o 
  11   2  10      586.55      529.62    157.76 o 
  -9   3  10       46.71      219.01    123.98 o 
  -8   3  10       10.72     -137.99     91.99 o 
  -7   3  10      465.66      525.19    198.26 o 
  -6   3  10     1657.06     1597.93    160.95 o 
  -5   3  10      138.73      198.83    106.64 o 
  -4   3  10     2479.80     2625.97    381.72 o 
  -3   3  10      103.49      173.14     45.25 o 
  -2   3  10     1719.10     1690.86     89.86 o 
  -1   3  10      302.32      276.72     45.62 o 
   0   3  10      153.29      176.58     53.71 o 
   1   3  10       64.31       47.61     46.02 o 
   2   3  10      566.83      589.68     58.28 o 
   3   3  10      322.91      441.95     63.57 o 
   4   3  10     2323.75     2303.56    158.89 o 
   5   3  10     1075.22     1040.72    232.13 o 
   6   3  10      261.03      209.31     78.73 o 
   7   3  10      418.74      475.75     91.67 o 
   8   3  10     1383.90     1275.40    238.43 o 
   9   3  10        6.12       30.13     80.19 o 
  10   3  10      436.24      620.61    303.21 o 
  11   3  10        7.37      -50.41     90.18 o 
  -9   4  10       26.87       11.87    109.84 o 
  -8   4  10      149.06      231.84    118.47 o 
  -7   4  10        7.90       87.53    106.46 o 
  -6   4  10      808.70      612.58    193.02 o 
  -5   4  10     1047.57      908.99    127.26 o 
  -4   4  10      421.11      485.99    103.81 o 
  -3   4  10     2572.82     2447.97    187.98 o 
  -2   4  10     1387.84     1424.33     79.35 o 
  -1   4  10       79.78       21.15     37.23 o 
   0   4  10     2114.76     2497.75    212.61 o 
   1   4  10      944.20      995.17     76.81 o 
   2   4  10      623.49      690.65     66.63 o 
   3   4  10     1058.85     1369.51    285.62 o 
   4   4  10       72.50      156.33     65.65 o 
   5   4  10     1570.25     1378.08    184.02 o 
   6   4  10      505.00      573.75    126.90 o 
   7   4  10       52.95      164.79     78.86 o 
   8   4  10      524.65      472.31     98.07 o 
   9   4  10       77.50      -15.67     80.22 o 
  10   4  10       32.87       23.70    193.35 o 
  -9   5  10       47.63       10.09    119.66 o 
  -8   5  10        4.74     -154.55    112.50 o 
  -7   5  10      185.89       18.49    105.36 o 
  -6   5  10     1382.04     1152.83    199.16 o 
  -5   5  10      403.53      440.97    112.85 o 
  -4   5  10      546.74      396.86    114.25 o 
  -3   5  10       69.81       98.57     88.96 o 
  -2   5  10      473.57      509.93     97.11 o 
  -1   5  10      684.77      823.05    104.74 o 
   0   5  10       67.78       49.88    180.80 o 
   1   5  10      599.36      727.64     76.35 o 
   2   5  10      379.53      474.83     66.96 o 
   3   5  10       84.55       76.06     70.31 o 
   4   5  10       65.99       96.57     76.34 o 
   5   5  10      899.80      681.15    151.41 o 
   6   5  10      603.77      437.83    135.57 o 
   7   5  10     1714.44     1495.19    191.84 o 
   8   5  10        2.96       33.33    121.63 o 
   9   5  10      645.39      621.40    110.86 o 
  10   5  10        0.54       83.31     96.83 o 
  -8   6  10      273.81      292.98    130.43 o 
  -7   6  10      526.19      445.48    128.12 o 
  -6   6  10       99.08       98.28    107.49 o 
  -5   6  10        0.03      -52.04     94.21 o 
  -4   6  10        6.83      -30.03     91.37 o 
  -3   6  10       23.92       31.50     91.62 o 
  -2   6  10       66.11      158.23     92.63 o 
  -1   6  10       30.25       90.73     79.24 o 
   0   6  10       76.78       58.68     75.40 o 
   1   6  10     1972.11     2545.30    235.65 o 
   2   6  10      702.98     1111.13    143.05 o 
   3   6  10     1365.68     1640.35    138.40 o 
   4   6  10       17.64       61.43    101.91 o 
   5   6  10      307.77      370.37     88.06 o 
   6   6  10       50.17       51.74    115.00 o 
   7   6  10      173.39      226.96    127.14 o 
   8   6  10      252.01      203.51    115.56 o 
   9   6  10       57.86       92.37    129.19 o 
  10   6  10       77.97      414.07    250.47 o 
  -8   7  10       66.31      -26.63    112.29 o 
  -7   7  10      303.28      102.56    115.52 o 
  -6   7  10       22.97        0.48    112.40 o 
  -5   7  10      767.56      469.94    163.09 o 
  -4   7  10       96.20        8.83     95.11 o 
  -3   7  10      923.57      855.52    127.05 o 
  -2   7  10      286.01      208.79     96.67 o 
  -1   7  10     2368.29     3000.60    188.57 o 
   0   7  10      138.02       98.64     84.58 o 
   1   7  10     1780.72     2031.33    151.73 o 
   2   7  10     3638.94     4594.21    241.95 o 
   3   7  10        6.74      -38.55     82.55 o 
   4   7  10     1699.28     1885.67    497.98 o 
   5   7  10      550.05      495.47     96.62 o 
   6   7  10       92.26      115.67    115.87 o 
   7   7  10      131.92      185.69    118.08 o 
   8   7  10      162.47       91.47    103.35 o 
   9   7  10       18.87      186.69    203.41 o 
  -7   8  10      713.63      677.20    143.11 o 
  -6   8  10        5.40       13.10    110.46 o 
  -5   8  10      411.83      651.24    131.05 o 
  -4   8  10       12.68     -144.51     96.34 o 
  -3   8  10      491.97      443.37    117.83 o 
  -2   8  10      135.48      145.22    132.51 o 
  -1   8  10       14.26       25.09     90.82 o 
   0   8  10     2373.02     3144.15    198.79 o 
   1   8  10      429.67      751.14    164.17 o 
   2   8  10     3672.80     3999.53    271.27 o 
   3   8  10     1361.25     1439.17    132.14 o 
   4   8  10       57.97       58.56     62.76 o 
   5   8  10      359.56      353.27     75.21 o 
   6   8  10      691.56      450.67     99.64 o 
   7   8  10      772.43      690.38    119.19 o 
   8   8  10       76.84      445.29    188.18 o 
   9   8  10       19.57       59.87    189.47 o 
  -6   9  10       29.65       13.68    117.17 o 
  -5   9  10      108.06      156.17    115.57 o 
  -4   9  10      235.64      122.94    111.63 o 
  -3   9  10       26.43       -5.82    102.24 o 
  -2   9  10     2416.04     2534.84    200.35 o 
  -1   9  10     1029.73     1468.21    155.97 o 
   0   9  10     3214.28     3412.36    302.62 o 
   1   9  10        8.86      -45.72    133.93 o 
   2   9  10       52.58       79.43     99.27 o 
   3   9  10       73.68       27.38     92.77 o 
   4   9  10      273.24      361.75    144.64 o 
   5   9  10      136.89      148.29     72.29 o 
   6   9  10      101.42       11.67     65.21 o 
   7   9  10      134.76      208.65    142.51 o 
   8   9  10      432.09      280.40    171.37 o 
  -5  10  10       43.76     -162.37    108.27 o 
  -4  10  10      403.37      438.85    133.13 o 
  -3  10  10      287.20       70.39    144.57 o 
  -2  10  10      159.68      140.73    119.91 o 
  -1  10  10       54.36       88.25    154.34 o 
   0  10  10        6.58       16.41    145.75 o 
   1  10  10      346.10      144.06    159.49 o 
   2  10  10      179.39      101.95    110.60 o 
   3  10  10      186.69      413.21    117.39 o 
   4  10  10      673.49      713.41    123.79 o 
   5  10  10      274.79      157.43    150.79 o 
   6  10  10      821.23      877.10    167.92 o 
   7  10  10      116.09      106.72    128.94 o 
  -4  11  10      456.03      361.70    157.22 o 
  -3  11  10        7.89     -236.22    175.53 o 
  -2  11  10     1337.92     1036.94    234.32 o 
  -1  11  10      360.62      683.36    201.56 o 
   0  11  10        4.90      -86.35    153.26 o 
   1  11  10       83.13      297.73    169.93 o 
   2  11  10      425.88      666.99    140.62 o 
   3  11  10       81.20      -42.51    152.16 o 
   4  11  10      361.77      726.71    197.39 o 
   5  11  10       28.53      -91.70    150.79 o 
  -2  12  10       17.24       53.64    177.18 o 
  -1  12  10       58.45       -0.51    171.42 o 
   0  12  10        4.60      111.24    171.06 o 
   1  12  10        2.00      105.02    171.06 o 
   2  12  10       50.81      -63.72    165.30 o 
   3  12  10      125.30       90.00    178.72 o 
  -1  -8  11       14.20      108.72    108.62 o 
   0  -8  11      660.77      945.55    167.82 o 
   1  -8  11      496.02      426.20    142.00 o 
   2  -8  11       24.25      -30.45    101.73 o 
  -3  -7  11       22.21     -125.75     83.83 o 
  -2  -7  11       64.64      -66.91     87.95 o 
  -1  -7  11       77.25      -36.88     84.96 o 
   0  -7  11       17.86       -6.79     91.70 o 
   1  -7  11        7.36     -124.51     83.16 o 
   2  -7  11      468.79      437.88    133.77 o 
   3  -7  11       24.71       90.77    110.47 o 
   4  -7  11      234.58      621.33    159.85 o 
   5  -7  11        0.45       38.52    103.58 o 
  -5  -6  11       86.96      160.46    115.72 o 
  -4  -6  11       62.47      164.99    107.54 o 
  -3  -6  11       18.73       -0.62     88.25 o 
  -2  -6  11      424.07      551.80    120.71 o 
  -1  -6  11      282.57      406.15    115.56 o 
   0  -6  11      508.43      560.39    124.77 o 
   1  -6  11       34.87       71.64     91.80 o 
   2  -6  11     1292.73     1407.55    182.48 o 
   3  -6  11      179.70      119.94    112.07 o 
   4  -6  11       54.93       82.81     68.70 o 
   5  -6  11       66.49       17.79     42.00 o 
   6  -6  11       17.19      -75.93     65.19 o 
   7  -6  11       81.91       90.02    118.43 o 
  -6  -5  11      246.68      220.57     87.80 o 
  -5  -5  11       83.81       66.86     99.42 o 
  -4  -5  11     1187.22     1321.71    174.14 o 
  -3  -5  11      438.36      357.80    113.76 o 
  -2  -5  11      979.90      791.05    135.62 o 
  -1  -5  11       83.62      111.45     87.23 o 
   0  -5  11       39.72     -100.75     72.21 o 
   1  -5  11      288.20      217.81    100.44 o 
   2  -5  11       73.96      132.76     69.83 o 
   3  -5  11      945.68     1030.75     95.04 o 
   4  -5  11      910.15     1275.33    102.13 o 
   5  -5  11       86.35      -41.54     63.29 o 
   6  -5  11       93.13      112.97    113.02 o 
   7  -5  11      361.43      371.21    110.19 o 
   8  -5  11      193.53      278.44    111.69 o 
  -7  -4  11      103.49      127.26     85.49 o 
  -6  -4  11      931.22     1251.78    131.80 o 
  -5  -4  11      640.70      932.74    222.87 o 
  -4  -4  11      314.73      360.32    111.76 o 
  -3  -4  11      360.10      341.81    104.92 o 
  -2  -4  11       57.42       27.77     78.74 o 
  -1  -4  11     2404.38     2299.92    203.15 o 
   0  -4  11      636.16      518.01    110.52 o 
   1  -4  11      747.61      805.74     75.09 o 
   2  -4  11       15.57       44.05     53.97 o 
   3  -4  11     1286.00     1412.24    101.30 o 
   4  -4  11       10.85       71.26     57.59 o 
   5  -4  11      110.50      117.39     90.54 o 
   6  -4  11       60.73       86.10    114.25 o 
   7  -4  11      212.00      280.14    139.66 o 
   8  -4  11      108.92       52.45     96.58 o 
   9  -4  11      328.87      354.72    116.56 o 
  -7  -3  11      165.36      217.35     84.96 o 
  -6  -3  11      164.55       42.07    103.17 o 
  -5  -3  11      442.34      470.97     89.04 o 
  -4  -3  11      757.34      563.42    119.32 o 
  -3  -3  11      292.97      415.46    104.82 o 
  -2  -3  11      404.71      421.37    102.91 o 
  -1  -3  11       24.91      -91.34     60.89 o 
   0  -3  11       48.68       40.89    142.23 o 
   1  -3  11       98.98       60.72     48.23 o 
   2  -3  11       99.26      136.97     53.30 o 
   3  -3  11      191.55      104.25     91.06 o 
   4  -3  11     1577.42     1595.91    136.38 o 
   5  -3  11     2076.21     1813.27    151.64 o 
   6  -3  11      577.82      601.55    110.61 o 
   7  -3  11     1704.28     1815.65    161.17 o 
   8  -3  11      145.43        6.56    192.79 o 
   9  -3  11      735.61      872.02    137.67 o 
  -8  -2  11       58.08       77.24     79.10 o 
  -7  -2  11      728.97      865.72    124.98 o 
  -6  -2  11      205.22      286.49    130.30 o 
  -5  -2  11       46.02      122.51     67.84 o 
  -4  -2  11       78.55      142.62     88.97 o 
  -3  -2  11        0.48      -89.03     66.71 o 
  -2  -2  11       28.07       21.19     72.26 o 
  -1  -2  11      290.34      283.91     68.80 o 
   0  -2  11        2.43      -28.05     58.33 o 
   1  -2  11       67.54       31.65     46.74 o 
   2  -2  11      583.92      497.83     65.00 o 
   3  -2  11      905.74      836.07    210.81 o 
   4  -2  11      209.21      286.69     85.94 o 
   5  -2  11     1081.19      941.90    114.81 o 
   6  -2  11      212.87      137.74     82.43 o 
   7  -2  11      972.43     1219.62    186.90 o 
   8  -2  11      561.84      745.84    187.98 o 
   9  -2  11       23.77      -89.43     92.99 o 
  10  -2  11      401.29      530.95    121.33 o 
  -8  -1  11      122.39      -26.18    119.32 o 
  -7  -1  11      354.70      307.96    117.44 o 
  -6  -1  11      383.62      390.53     80.09 o 
  -5  -1  11      997.53      949.17     98.49 o 
  -4  -1  11        8.25       22.73     73.24 o 
  -3  -1  11      844.66      756.65    115.82 o 
  -2  -1  11      457.96      426.87     73.33 o 
  -1  -1  11     1377.23     1358.60    106.71 o 
   0  -1  11      356.47      306.89     67.90 o 
   1  -1  11      990.31      949.72     75.72 o 
   2  -1  11        9.54      -31.64     59.76 o 
   3  -1  11      620.49      620.48    157.61 o 
   4  -1  11      336.48      515.24     91.42 o 
   5  -1  11       15.76      -50.49     72.10 o 
   6  -1  11       58.49      101.75     80.82 o 
   7  -1  11       13.47     -107.26     71.50 o 
   8  -1  11      101.96      198.37    125.41 o 
   9  -1  11        3.61      -13.72     82.27 o 
  10  -1  11       75.62       27.81     95.93 o 
  -8   0  11      111.14      223.67    140.82 o 
  -7   0  11      975.01      863.06    179.29 o 
  -6   0  11       20.88       68.50     53.74 o 
  -5   0  11      250.81      139.33     84.65 o 
  -4   0  11      210.28      121.57     60.69 o 
  -3   0  11      329.13      295.18    100.32 o 
  -2   0  11        2.02      -52.90     49.63 o 
  -1   0  11       28.62       35.43     55.16 o 
   0   0  11     1448.64     1519.99    112.34 o 
   1   0  11        1.05     -105.97     93.01 o 
   2   0  11     1549.45     1500.99     85.41 o 
   3   0  11      839.17      829.37     99.17 o 
   4   0  11      175.69       77.35     72.69 o 
   5   0  11       16.92      -94.21    103.40 o 
   6   0  11      514.86      482.50    102.50 o 
   7   0  11       36.02       75.56     76.41 o 
   8   0  11      128.55       91.10     84.89 o 
   9   0  11       27.42      106.14     90.92 o 
  10   0  11       26.10      188.53     98.23 o 
  -9   1  11       63.56        7.87    131.10 o 
  -8   1  11       20.35       17.28    127.08 o 
  -7   1  11        8.49       72.77    122.30 o 
  -6   1  11      287.45      263.58    141.13 o 
  -5   1  11       67.41       21.14     68.76 o 
  -4   1  11        4.28       17.96     53.12 o 
  -3   1  11      398.99      393.12     72.71 o 
  -2   1  11     3615.22     3454.37    127.39 o 
  -1   1  11       71.78       85.84     52.06 o 
   0   1  11     2999.25     2695.19    104.33 o 
   1   1  11      537.30      628.92     65.41 o 
   2   1  11      223.77      231.41     60.53 o 
   3   1  11      778.24      711.40     92.85 o 
   4   1  11     1503.37     1436.74    123.98 o 
   5   1  11      811.97      832.04    104.69 o 
   6   1  11        7.90       15.12     98.31 o 
   7   1  11      318.39      284.39     86.92 o 
   8   1  11      218.62       44.48     81.75 o 
   9   1  11      569.24      423.61    104.39 o 
  10   1  11      758.94      883.38    129.14 o 
  -9   2  11       40.99        5.25    140.30 o 
  -8   2  11      669.56      313.42    157.43 o 
  -7   2  11       43.27        6.28    135.73 o 
  -6   2  11     1135.58     1126.45    182.35 o 
  -5   2  11        2.35       47.13     91.37 o 
  -4   2  11     1598.04     1705.20    104.44 o 
  -3   2  11      372.04      357.46     59.85 o 
  -2   2  11     2316.17     2507.81    118.63 o 
  -1   2  11     2845.67     2660.85    104.14 o 
   0   2  11       48.59       -3.50     49.98 o 
   1   2  11     2801.08     2360.17    112.52 o 
   2   2  11     2016.85     2249.58    105.53 o 
   3   2  11      414.72      406.16     52.67 o 
   4   2  11      830.97      717.38     95.95 o 
   5   2  11      178.69      108.43    168.46 o 
   6   2  11      195.78      163.87     78.92 o 
   7   2  11      387.68      314.25     91.10 o 
   8   2  11      716.58      608.02    104.68 o 
   9   2  11       15.95      101.45     85.25 o 
  10   2  11      580.01      639.01    185.10 o 
  -9   3  11        5.34      -87.24    107.74 o 
  -8   3  11     1164.76     1020.02    155.96 o 
  -7   3  11       11.28      -59.62    100.09 o 
  -6   3  11      129.76      168.95    107.73 o 
  -5   3  11      558.60      670.68    123.68 o 
  -4   3  11      665.55      799.97    121.68 o 
  -3   3  11     2067.38     2114.12    107.95 o 
  -2   3  11     2433.90     2395.12    113.44 o 
  -1   3  11      844.55      849.77     78.19 o 
   0   3  11     1002.39      858.86     76.69 o 
   1   3  11      308.66      343.34     57.68 o 
   2   3  11     1941.02     2019.32     98.67 o 
   3   3  11     1866.83     1777.40    126.76 o 
   4   3  11      630.64      505.51    140.97 o 
   5   3  11      467.13      383.30     88.30 o 
   6   3  11      201.79      323.81     84.18 o 
   7   3  11      483.91      517.49     97.74 o 
   8   3  11      290.66      232.42     90.28 o 
   9   3  11      678.85      714.42    233.73 o 
  10   3  11        1.09       55.20     89.56 o 
  -8   4  11        0.79       -7.99    108.06 o 
  -7   4  11      388.63      336.40    122.72 o 
  -6   4  11      430.93      382.62    224.96 o 
  -5   4  11      460.47      474.03    114.98 o 
  -4   4  11     1266.19      942.08    124.74 o 
  -3   4  11       13.98       19.22     77.59 o 
  -2   4  11        4.56       -0.45    137.73 o 
  -1   4  11        1.98      -21.01     38.64 o 
   0   4  11       33.37       37.42     55.64 o 
   1   4  11      147.68      118.32     56.90 o 
   2   4  11       44.63       29.14     48.14 o 
   3   4  11      906.43     1078.76    110.96 o 
   4   4  11      158.57      183.50    133.05 o 
   5   4  11     1907.97     1466.44    192.40 o 
   6   4  11       47.39       97.32     80.60 o 
   7   4  11     2779.44     2516.96    431.17 o 
   8   4  11      552.13      439.64     97.87 o 
   9   4  11       47.20      -30.43     96.15 o 
  10   4  11       15.28      108.31     91.58 o 
  -8   5  11      332.51      176.46    149.64 o 
  -7   5  11        0.79      -51.26    103.61 o 
  -6   5  11      756.09      846.79    137.52 o 
  -5   5  11      180.96      158.23    141.61 o 
  -4   5  11      121.48      109.68     93.50 o 
  -3   5  11      223.08      202.51    106.13 o 
  -2   5  11       61.78      -33.82     78.88 o 
  -1   5  11       45.47       48.60     73.45 o 
   0   5  11       11.04       29.41     37.56 o 
   1   5  11      387.54      448.06     68.77 o 
   2   5  11       25.93       38.46     75.66 o 
   3   5  11     2175.09     2484.03    154.43 o 
   4   5  11       41.35       41.39    106.74 o 
   5   5  11     1781.41     1318.52    189.83 o 
   6   5  11      550.73      635.27    154.34 o 
   7   5  11      266.56       49.32    122.20 o 
   8   5  11      363.54      265.90    145.81 o 
   9   5  11      218.48      345.15    105.03 o 
  10   5  11       16.82      110.72    134.72 o 
  -8   6  11        1.42     -163.12    111.83 o 
  -7   6  11      334.16      287.34    129.35 o 
  -6   6  11       80.94       -7.38    142.39 o 
  -5   6  11     1080.68      853.01    133.81 o 
  -4   6  11      136.82      150.94     99.73 o 
  -3   6  11      927.92      933.38    189.34 o 
  -2   6  11       76.36       87.87     87.19 o 
  -1   6  11     1164.91     1249.63    181.19 o 
   0   6  11      143.30      264.51     83.80 o 
   1   6  11     3850.72     4524.84    186.13 o 
   2   6  11      768.45     1265.92     96.75 o 
   3   6  11      151.85      215.19    135.98 o 
   4   6  11      564.85      888.81    118.34 o 
   5   6  11      563.34      533.69    149.46 o 
   6   6  11       24.03      -68.97    111.45 o 
   7   6  11      524.17      231.23    143.34 o 
   8   6  11       12.44       18.21    117.21 o 
   9   6  11        2.43       62.03    126.88 o 
  -7   7  11       24.38       13.88    112.01 o 
  -6   7  11       60.88      -55.90    104.62 o 
  -5   7  11       88.21       35.17    101.13 o 
  -4   7  11        4.68       85.78    101.13 o 
  -3   7  11       43.40       83.70     97.04 o 
  -2   7  11      265.93      230.21     98.90 o 
  -1   7  11        0.35      -76.76     83.26 o 
   0   7  11      942.87     1463.61    136.22 o 
   1   7  11     1061.84     1326.70    185.77 o 
   2   7  11     1246.10     1612.02    142.56 o 
   3   7  11     1476.88     1909.96    155.17 o 
   4   7  11       16.27       36.09    205.49 o 
   5   7  11      172.13      341.04    140.56 o 
   6   7  11       57.20      -99.21    116.34 o 
   7   7  11       72.11      151.00    132.18 o 
   8   7  11      204.57      487.39    120.70 o 
   9   7  11        2.76      279.58    231.13 o 
  -7   8  11        9.37       24.87    117.52 o 
  -6   8  11      121.47       46.29    186.77 o 
  -5   8  11       77.30      142.52    115.89 o 
  -4   8  11      362.12      548.73    126.29 o 
  -3   8  11       25.82       58.46    132.61 o 
  -2   8  11      377.96      382.27    109.98 o 
  -1   8  11       98.21      299.01    102.24 o 
   0   8  11       71.74       28.65     90.46 o 
   1   8  11     2634.17     3196.10    275.36 o 
   2   8  11        5.00      -27.80     88.14 o 
   3   8  11       58.88       12.28     62.20 o 
   4   8  11      276.19      358.88     75.96 o 
   5   8  11        9.49      -12.22    109.80 o 
   6   8  11       18.28      -24.06     72.27 o 
   7   8  11     1510.15     1533.24    520.68 o 
   8   8  11     2935.27     4174.82    418.44 o 
  -6   9  11       89.28      -36.07    118.02 o 
  -5   9  11       96.63       29.68    115.26 o 
  -4   9  11      303.73      463.34    131.09 o 
  -3   9  11      626.68      582.30    177.00 o 
  -2   9  11       26.17       49.11    111.50 o 
  -1   9  11     1564.55     1843.05    188.62 o 
   0   9  11      437.33      573.60    175.33 o 
   1   9  11      470.22      532.87    162.52 o 
   2   9  11     1186.75     1546.22    213.51 o 
   3   9  11        0.79      -17.39     97.33 o 
   4   9  11      370.29      700.23    166.35 o 
   5   9  11       23.92       77.44     70.18 o 
   6   9  11      710.53      672.98    115.53 o 
   7   9  11        5.89       25.82    138.66 o 
   8   9  11      961.81     1340.84    250.47 o 
  -5  10  11      248.20      312.20    130.07 o 
  -4  10  11      422.16      370.17    136.02 o 
  -3  10  11       28.45       84.26    116.11 o 
  -2  10  11     2566.89     3013.04    231.92 o 
  -1  10  11      135.76       38.78    159.13 o 
   0  10  11      400.99      426.56    173.58 o 
   1  10  11       41.16       86.81    143.80 o 
   2  10  11      120.66      220.91    112.64 o 
   3  10  11        9.63       83.53    105.17 o 
   4  10  11      517.03      676.51    125.69 o 
   5  10  11       59.63     -107.49     95.53 o 
   6  10  11      384.18      217.45    131.71 o 
   7  10  11       13.67       33.79     76.94 o 
  -3  11  11       89.93      125.96    246.10 o 
  -2  11  11       18.29      -43.72    168.49 o 
  -1  11  11       38.10       28.75    163.81 o 
   0  11  11      814.93     1028.61    218.01 o 
   1  11  11      161.39      399.67    179.70 o 
   2  11  11      109.54       69.24    114.87 o 
   3  11  11      391.41      382.34    127.43 o 
   4  11  11       99.53       97.87    167.10 o 
   5  11  11      985.75      996.00    217.81 o 
  -1  12  11      102.02      173.84    175.07 o 
   0  12  11        1.94       39.96    159.02 o 
   1  12  11      972.54     1241.02    243.06 o 
   2  12  11        4.49       34.60    118.54 o 
  -2  -7  12       18.15       38.93     96.38 o 
  -1  -7  12       33.18      -29.88     94.43 o 
   0  -7  12      293.66      272.07    123.43 o 
   1  -7  12      100.79       33.84    106.31 o 
   2  -7  12      292.37      288.01    135.88 o 
   3  -7  12      373.67      472.54    152.08 o 
   4  -7  12        0.92     -153.60    102.40 o 
  -4  -6  12      141.46      135.98    113.61 o 
  -3  -6  12        6.00      -34.97     91.96 o 
  -2  -6  12      444.16      352.20    116.75 o 
  -1  -6  12      349.76      440.50    122.51 o 
   0  -6  12        3.70      147.71     98.90 o 
   1  -6  12      344.11      403.58    126.67 o 
   2  -6  12      839.42     1238.76    181.50 o 
   3  -6  12        4.78      161.49    118.39 o 
   4  -6  12      228.13      356.67    140.41 o 
   5  -6  12        7.22       14.41     83.08 o 
   6  -6  12        1.85        8.78     75.75 o 
  -5  -5  12      207.93      177.59    115.41 o 
  -4  -5  12      159.77      411.19    127.91 o 
  -3  -5  12     1906.00     2093.12    212.77 o 
  -2  -5  12       28.54       58.22     91.80 o 
  -1  -5  12      304.92      381.41    110.94 o 
   0  -5  12      560.72      498.36    118.44 o 
   1  -5  12       44.77      -65.73     85.01 o 
   2  -5  12      289.24      293.46    117.36 o 
   3  -5  12      195.04      306.66     72.52 o 
   4  -5  12       49.60       95.02     67.95 o 
   5  -5  12      213.21      199.96     73.89 o 
   6  -5  12       44.47      148.71     75.29 o 
   7  -5  12        1.37       19.99    125.23 o 
  -6  -4  12       72.18      107.85    105.02 o 
  -5  -4  12      939.92     1035.71    166.58 o 
  -4  -4  12      169.98      117.36    100.34 o 
  -3  -4  12       34.38      121.89     92.52 o 
  -2  -4  12      193.25      228.97     95.40 o 
  -1  -4  12        7.95      -33.94     75.19 o 
   0  -4  12      375.73      414.74    112.12 o 
   1  -4  12        9.23      -58.53     82.85 o 
   2  -4  12      212.90      162.01     60.98 o 
   3  -4  12       74.30       70.40     86.65 o 
   4  -4  12      215.12      125.70     79.17 o 
   5  -4  12      201.39      177.09     90.53 o 
   6  -4  12      330.99      377.49    101.95 o 
   7  -4  12     1110.64     1251.59    188.13 o 
   8  -4  12       23.63      -93.36     97.72 o 
  -7  -3  12      275.33      369.85     98.30 o 
  -6  -3  12      291.65      131.04     80.19 o 
  -5  -3  12       50.77      176.46    104.20 o 
  -4  -3  12      103.61       97.10     87.95 o 
  -3  -3  12      107.67      205.72     91.80 o 
  -2  -3  12       40.83       -3.19     79.00 o 
  -1  -3  12      484.03      512.30    113.10 o 
   0  -3  12        4.92      -12.60     78.17 o 
   1  -3  12      269.71      337.66     68.80 o 
   2  -3  12      329.55      264.42     61.54 o 
   3  -3  12      548.06      691.70     78.58 o 
   4  -3  12       52.47      129.82     80.89 o 
   5  -3  12     1782.34     1615.96    145.76 o 
   6  -3  12      380.06      368.03    100.88 o 
   7  -3  12       89.82       41.35     86.37 o 
   8  -3  12      237.90      458.14    196.28 o 
   9  -3  12      193.41      524.34    126.35 o 
  -7  -2  12      783.99      942.69    115.57 o 
  -6  -2  12       81.35       56.32     70.15 o 
  -5  -2  12     1112.86     1276.04    165.09 o 
  -4  -2  12       22.75      -66.35     75.96 o 
  -3  -2  12      766.93      800.52    125.13 o 
  -2  -2  12        1.38       21.55     73.03 o 
  -1  -2  12     1209.88     1164.17    106.92 o 
   0  -2  12      115.62      163.50     66.89 o 
   1  -2  12      485.93      672.53     72.43 o 
   2  -2  12      190.19      245.79     58.74 o 
   3  -2  12      115.29      154.86     75.09 o 
   4  -2  12      928.73      913.80    110.53 o 
   5  -2  12      187.37      108.41     86.37 o 
   6  -2  12      983.69     1062.77    129.47 o 
   7  -2  12      634.78      668.19    115.85 o 
   8  -2  12       70.12       65.31     89.66 o 
   9  -2  12       71.58      -17.31     91.22 o 
  -8  -1  12        4.65      114.33    134.18 o 
  -7  -1  12      251.27      148.24     75.49 o 
  -6  -1  12      353.37      403.42    112.53 o 
  -5  -1  12       27.38      -42.07     80.90 o 
  -4  -1  12      157.03       29.01     78.84 o 
  -3  -1  12      567.71      692.72    114.59 o 
  -2  -1  12       20.50     -107.07     85.53 o 
  -1  -1  12       72.04       74.50     60.45 o 
   0  -1  12     1506.18     1472.83    116.30 o 
   1  -1  12      133.34      134.89     68.11 o 
   2  -1  12     1886.85     1750.52    211.17 o 
   3  -1  12      392.45      454.68     87.87 o 
   4  -1  12      274.50      374.14     89.39 o 
   5  -1  12     1561.61     1605.78    140.62 o 
   6  -1  12       23.90      -29.53     77.54 o 
   7  -1  12       49.86      -38.62     82.15 o 
   8  -1  12      182.21      204.40    101.11 o 
   9  -1  12      131.22        2.76    133.23 o 
  10  -1  12        6.28      -25.59     91.76 o 
  -8   0  12       16.64     -137.58    120.35 o 
  -7   0  12       85.09      162.26    142.00 o 
  -6   0  12       10.85        5.47     70.97 o 
  -5   0  12        8.46      -79.92     89.62 o 
  -4   0  12       21.97      -30.96     71.54 o 
  -3   0  12      148.99      144.63     64.20 o 
  -2   0  12      475.58      428.81     74.22 o 
  -1   0  12      617.03      614.54    146.27 o 
   0   0  12     1784.36     1663.31    131.29 o 
   1   0  12      358.67      370.75     63.49 o 
   2   0  12      136.86       73.50     72.30 o 
   3   0  12      349.47      291.34     81.20 o 
   4   0  12       34.20       18.98     97.67 o 
   5   0  12       10.18      -24.22     90.47 o 
   6   0  12      277.17      371.08     94.02 o 
   7   0  12      165.13      166.77    108.60 o 
   8   0  12      200.21      209.23     94.88 o 
   9   0  12      245.76      258.26    100.26 o 
  10   0  12      726.89      779.11    131.39 o 
  -8   1  12       41.78      210.04    150.79 o 
  -7   1  12       39.20      130.32    133.00 o 
  -6   1  12      294.76      455.98    159.49 o 
  -5   1  12        3.78        5.15     65.16 o 
  -4   1  12      536.59      688.52    114.12 o 
  -3   1  12      120.43      119.21     49.83 o 
  -2   1  12     1479.23     1636.94    102.12 o 
  -1   1  12     2260.36     2503.16    107.15 o 
   0   1  12      683.05      596.06     65.20 o 
   1   1  12      250.66      296.46     74.78 o 
   2   1  12     2293.76     2096.80    204.41 o 
   3   1  12      688.54      721.01    103.76 o 
   4   1  12      496.49      532.89     93.46 o 
   5   1  12       63.59      108.60     77.07 o 
   6   1  12      736.00      554.83     99.63 o 
   7   1  12      182.68      126.97     86.43 o 
   8   1  12      132.96      162.60     93.55 o 
   9   1  12        7.34       35.76     86.31 o 
  10   1  12      110.79      290.79    113.15 o 
  -8   2  12       43.97      -90.16    128.42 o 
  -7   2  12      863.77      778.59    141.21 o 
  -6   2  12       37.00       -8.81    102.29 o 
  -5   2  12      242.32      134.54     99.10 o 
  -4   2  12     1065.74      972.55    126.54 o 
  -3   2  12      115.71       24.97     55.41 o 
  -2   2  12     1192.80     1225.31     78.38 o 
  -1   2  12     1106.39     1226.15     75.63 o 
   0   2  12     4016.12     3757.02    132.25 o 
   1   2  12       52.22        3.34     81.66 o 
   2   2  12      106.37       12.20     57.80 o 
   3   2  12       23.09       18.21    124.82 o 
   4   2  12     1003.67      794.23    105.95 o 
   5   2  12      763.05      748.73    104.92 o 
   6   2  12      114.34       47.94     74.42 o 
   7   2  12      253.67      315.39     93.62 o 
   8   2  12        6.06      -94.59     94.74 o 
   9   2  12      990.86     1043.56    131.55 o 
  10   2  12       34.47       50.44     86.73 o 
  -8   3  12       14.77      -34.88    112.10 o 
  -7   3  12      234.15      133.45    115.29 o 
  -6   3  12      591.54      583.85    264.66 o 
  -5   3  12       12.89      -61.79     97.24 o 
  -4   3  12     1115.74     1221.61    140.26 o 
  -3   3  12       15.77      -56.46     77.16 o 
  -2   3  12       70.95       49.50     49.26 o 
  -1   3  12      148.50      138.62     40.31 o 
   0   3  12      159.37       95.60     58.45 o 
   1   3  12      378.75      261.33     59.56 o 
   2   3  12      126.67       85.13     57.83 o 
   3   3  12      242.20      313.26    141.69 o 
   4   3  12      477.86      334.45    139.74 o 
   5   3  12     4562.81     4523.37    322.73 o 
   6   3  12      243.37      184.20    133.49 o 
   7   3  12     1598.52     1610.87    144.59 o 
   8   3  12      534.09      477.16    106.72 o 
   9   3  12      223.52      391.03    101.39 o 
  10   3  12      521.56      565.68    229.71 o 
  -8   4  12      339.35      255.54    127.01 o 
  -7   4  12       14.47       96.39    111.12 o 
  -6   4  12      148.32      104.34    110.94 o 
  -5   4  12      164.83       38.09    100.88 o 
  -4   4  12        1.06      -62.05     87.22 o 
  -3   4  12      499.30      540.38    179.83 o 
  -2   4  12      150.41       31.30     77.29 o 
  -1   4  12        8.38       30.08     40.60 o 
   0   4  12       44.77       28.17     66.02 o 
   1   4  12     2363.29     2442.00    121.59 o 
   2   4  12      408.21      432.67     62.70 o 
   3   4  12     2629.20     2703.73    121.64 o 
   4   4  12      133.57      184.94    136.24 o 
   5   4  12       50.77      -18.05    117.78 o 
   6   4  12     1429.69     1266.81    201.63 o 
   7   4  12      620.66      520.09    225.14 o 
   8   4  12      267.97      214.93     94.03 o 
   9   4  12      949.20      635.44    113.12 o 
  10   4  12      210.23      314.51    106.46 o 
  -8   5  12       22.15      172.18    128.11 o 
  -7   5  12      437.57      156.35    150.05 o 
  -6   5  12      324.45      319.00    157.84 o 
  -5   5  12     1699.49     1364.10    178.41 o 
  -4   5  12      803.11      758.74    182.89 o 
  -3   5  12      613.09      614.20    112.32 o 
  -2   5  12       13.30       64.99     82.08 o 
  -1   5  12      538.48      485.78    138.71 o 
   0   5  12      878.39      976.97     96.28 o 
   1   5  12      593.46      652.17     78.10 o 
   2   5  12      912.91     1220.95     89.03 o 
   3   5  12      202.86      167.03     77.27 o 
   4   5  12      937.92      791.21    170.44 o 
   5   5  12     1887.01     1446.59    203.36 o 
   6   5  12      497.97      163.50    134.59 o 
   7   5  12      746.55      669.27    164.17 o 
   8   5  12        7.97      -28.49    114.64 o 
   9   5  12       26.77      126.17     98.26 o 
  10   5  12        0.78       18.77    111.35 o 
  -7   6  12      343.27      532.52    139.12 o 
  -6   6  12       21.77       32.35    192.81 o 
  -5   6  12       11.63     -118.87    217.96 o 
  -4   6  12      145.47      100.61     98.19 o 
  -3   6  12      455.19      494.97    166.09 o 
  -2   6  12       29.45       -9.34     82.57 o 
  -1   6  12      287.21       90.94     99.83 o 
   0   6  12      168.92       99.90     65.11 o 
   1   6  12     1140.31     1360.56    102.60 o 
   2   6  12       90.68       60.01     62.64 o 
   3   6  12     2375.47     2710.50    269.32 o 
   4   6  12      459.14      604.46    158.61 o 
   5   6  12       18.88       94.07    132.90 o 
   6   6  12      272.84      148.33    131.20 o 
   7   6  12      232.43      103.63    137.27 o 
   8   6  12       82.86       41.20    127.91 o 
   9   6  12      129.20       18.67    133.00 o 
  -7   7  12      161.40       69.32    180.86 o 
  -6   7  12        3.50     -135.00     98.47 o 
  -5   7  12       79.09        5.49    114.23 o 
  -4   7  12      302.92      300.53    112.61 o 
  -3   7  12       51.89       30.82     94.43 o 
  -2   7  12      592.14      685.50    117.80 o 
  -1   7  12      948.15     1043.66    127.34 o 
   0   7  12      238.13      231.66     90.78 o 
   1   7  12        7.30        2.06     59.63 o 
   2   7  12      269.11      236.01    155.78 o 
   3   7  12        5.09       89.61    138.86 o 
   4   7  12       27.55      129.40    132.54 o 
   5   7  12       57.12       35.90    130.32 o 
   6   7  12      392.62      466.42    150.54 o 
   7   7  12       40.09     -120.45    124.62 o 
   8   7  12      762.63      765.44    174.14 o 
   9   7  12       31.43      -33.79    123.64 o 
  -6   8  12      235.23      124.19    120.49 o 
  -5   8  12      232.77      358.86    125.11 o 
  -4   8  12      197.89      332.94    120.04 o 
  -3   8  12      926.47      739.96    131.77 o 
  -2   8  12       89.26       21.41    100.12 o 
  -1   8  12        3.72      -29.15     89.25 o 
   0   8  12     3836.07     5137.07    267.11 o 
   1   8  12       51.85       68.16     75.33 o 
   2   8  12     1066.37     1238.94    140.94 o 
   3   8  12       29.64      141.24     95.60 o 
   4   8  12      640.68      774.36    104.83 o 
   5   8  12       51.50       81.40     92.00 o 
   6   8  12       36.72      -25.85     58.05 o 
   7   8  12     1041.16      957.15    145.47 o 
   8   8  12     1192.92      931.05    369.27 o 
  -5   9  12       32.95      -17.74    115.17 o 
  -4   9  12      450.36      356.90    129.10 o 
  -3   9  12       12.03     -123.32    101.23 o 
  -2   9  12      899.30     1219.27    151.87 o 
  -1   9  12      978.69     1355.53    152.95 o 
   0   9  12     1558.42     2177.63    179.03 o 
   1   9  12       54.89       52.30    136.86 o 
   2   9  12      196.34      235.31    105.69 o 
   3   9  12       35.17       80.41     97.44 o 
   4   9  12       14.46      -70.84     92.45 o 
   5   9  12      271.47      175.67     92.58 o 
   6   9  12       20.90     -128.05     85.37 o 
   7   9  12      809.85      776.04    194.97 o 
  -4  10  12      289.11      327.40    134.44 o 
  -3  10  12       77.04      244.91    123.20 o 
  -2  10  12      791.30      901.00    170.72 o 
  -1  10  12       76.57      141.23    112.70 o 
   0  10  12      196.56      520.22    179.60 o 
   1  10  12       21.18      -75.55    133.46 o 
   2  10  12       37.78      141.23    112.04 o 
   3  10  12      220.66      235.12    127.83 o 
   4  10  12      218.66      288.45    114.41 o 
   5  10  12      485.45      738.39    187.72 o 
  -3  11  12       47.88      -25.10    125.61 o 
  -2  11  12       16.06       13.27    175.22 o 
  -1  11  12     2059.05     2323.27    300.10 o 
   0  11  12     1085.41     1203.58    229.28 o 
   1  11  12      266.48      193.58    166.58 o 
   2  11  12      174.95       82.93    113.44 o 
   3  11  12      272.54      507.04    134.26 o 
   4  11  12     1140.70     1029.01    225.86 o 
  -2  -6  13      547.25      354.41    118.34 o 
  -1  -6  13      117.78      207.37    112.02 o 
   0  -6  13      368.19      375.91    124.56 o 
   1  -6  13        0.32       27.10    101.68 o 
   2  -6  13      288.36      401.93    138.25 o 
   3  -6  13        1.45       46.13    120.96 o 
   4  -6  13      209.35      456.39    153.98 o 
   5  -6  13      195.93      152.66     93.88 o 
  -4  -5  13      439.79      460.35    133.98 o 
  -3  -5  13       30.86       98.39     98.23 o 
  -2  -5  13      208.27      253.09    108.47 o 
  -1  -5  13      264.09      167.10    101.78 o 
   0  -5  13       34.59     -100.19     76.53 o 
   1  -5  13      153.09      113.97    107.28 o 
   2  -5  13       45.11      196.21    113.92 o 
   3  -5  13       30.74       49.73    115.56 o 
   4  -5  13        8.32      -22.41     66.04 o 
   5  -5  13      539.77      497.65     81.33 o 
   6  -5  13       16.38      -19.82     74.46 o 
  -5  -4  13       21.15      195.95    103.74 o 
  -4  -4  13      402.61      481.96    129.09 o 
  -3  -4  13       37.83       80.13     91.70 o 
  -2  -4  13       15.09       56.93     91.08 o 
  -1  -4  13      150.05      142.15     90.67 o 
   0  -4  13        6.09      156.71     98.54 o 
   1  -4  13      604.31      728.00    141.43 o 
   2  -4  13        4.74      -68.49     60.06 o 
   3  -4  13      929.95     1082.23     98.70 o 
   4  -4  13       21.76      -19.77     50.17 o 
   5  -4  13       42.83      227.58     76.37 o 
   6  -4  13      288.29      192.28     96.82 o 
   7  -4  13        7.63       85.15     98.32 o 
  -6  -3  13       36.81      123.33    110.06 o 
  -5  -3  13      541.70      526.60    133.82 o 
  -4  -3  13        3.75       37.70     83.32 o 
  -3  -3  13      857.02      808.85    134.08 o 
  -2  -3  13        1.81      -66.76     73.44 o 
  -1  -3  13     1123.58      885.89    139.07 o 
   0  -3  13       97.17      254.27    103.02 o 
   1  -3  13      360.09      461.19     90.50 o 
   2  -3  13      144.38       90.97     60.37 o 
   3  -3  13       85.33      -46.42     55.62 o 
   4  -3  13      265.74      283.81     73.11 o 
   5  -3  13      433.68      556.01    108.44 o 
   6  -3  13      169.80      141.43     94.53 o 
   7  -3  13      150.78      198.77    111.55 o 
   8  -3  13        0.91      146.53    104.94 o 
  -6  -2  13       53.11       30.09     94.63 o 
  -5  -2  13        3.90       81.16     92.68 o 
  -4  -2  13        7.48       69.43     88.15 o 
  -3  -2  13      215.71      145.96     88.00 o 
  -2  -2  13      111.75       61.51     81.52 o 
  -1  -2  13       12.95       27.62     74.99 o 
   0  -2  13     1134.31     1127.12    111.22 o 
   1  -2  13     1150.47     1326.73    144.60 o 
   2  -2  13      330.35      362.20     65.89 o 
   3  -2  13     1256.78     1251.91     97.88 o 
   4  -2  13      374.86      407.52     92.93 o 
   5  -2  13     1881.87     1883.23    237.92 o 
   6  -2  13       37.42      106.37     90.51 o 
   7  -2  13       22.37      -53.51     82.67 o 
   8  -2  13       41.04      119.82     97.17 o 
   9  -2  13      110.88      261.46    109.33 o 
  -7  -1  13       93.87       15.33    149.71 o 
  -6  -1  13       38.38       88.05     96.38 o 
  -5  -1  13      113.16      114.84     94.07 o 
  -4  -1  13      102.12      114.95     88.92 o 
  -3  -1  13        1.56       87.95     81.16 o 
  -2  -1  13      821.38      986.69    131.46 o 
  -1  -1  13      283.35      261.62     72.54 o 
   0  -1  13      910.92     1045.43    108.36 o 
   1  -1  13      384.59      414.20     84.36 o 
   2  -1  13        0.44      -84.32     56.21 o 
   3  -1  13      231.15      219.80     96.38 o 
   4  -1  13      436.22      416.15    122.71 o 
   5  -1  13     1094.98     1262.94    261.68 o 
   6  -1  13     3580.81     3829.47    224.05 o 
   7  -1  13      363.26      416.35    107.54 o 
   8  -1  13      412.90      316.53    105.68 o 
   9  -1  13       72.18       72.03     95.56 o 
  -7   0  13       22.72     -111.04    136.34 o 
  -6   0  13      313.11      439.06    168.28 o 
  -5   0  13      494.80      515.08    102.99 o 
  -4   0  13      987.14      898.80    206.26 o 
  -3   0  13      450.46      370.11     82.07 o 
  -2   0  13       96.62       92.27     57.03 o 
  -1   0  13     1371.39     1549.04    109.83 o 
   0   0  13     1402.25     1475.25     98.44 o 
   1   0  13      298.07      363.97     62.14 o 
   2   0  13      900.15      770.38    162.57 o 
   3   0  13      502.70      580.96     95.95 o 
   4   0  13       69.54       70.25    156.53 o 
   5   0  13        0.35       -6.58     78.27 o 
   6   0  13      473.44      730.18    249.10 o 
   7   0  13       79.04       50.08     84.25 o 
   8   0  13       98.49      293.85    100.73 o 
   9   0  13       25.21       85.35     97.76 o 
  -7   1  13       45.66       50.09    137.68 o 
  -6   1  13        0.82       76.68    136.50 o 
  -5   1  13       63.11       27.93    135.42 o 
  -4   1  13      720.35      742.99     81.54 o 
  -3   1  13      408.02      362.51     66.84 o 
  -2   1  13     1205.46     1086.76     86.07 o 
  -1   1  13       27.18       18.48     55.71 o 
   0   1  13     1004.81     1119.40     85.93 o 
   1   1  13      455.07      570.47     88.12 o 
   2   1  13      143.52       24.89    124.20 o 
   3   1  13      142.80        5.03     75.91 o 
   4   1  13        3.56      -45.03     68.84 o 
   5   1  13      231.46      137.97     84.78 o 
   6   1  13      454.51      403.08     95.77 o 
   7   1  13       10.13       65.32     86.09 o 
   8   1  13        4.91      -65.42     75.91 o 
   9   1  13      717.32      850.17    127.66 o 
  10   1  13        7.18      -26.57    109.60 o 
  -8   2  13      842.26      539.97    183.56 o 
  -7   2  13      160.82      341.45    172.86 o 
  -6   2  13      323.50      234.55    123.00 o 
  -5   2  13        4.95     -110.12    102.96 o 
  -4   2  13     1113.76      890.41    127.61 o 
  -3   2  13      188.93      244.03     55.26 o 
  -2   2  13      220.37      208.87     51.13 o 
  -1   2  13      315.95      298.76     54.37 o 
   0   2  13      345.00      335.52     53.25 o 
   1   2  13        4.10        9.30     52.70 o 
   2   2  13     1796.31     1641.56    215.91 o 
   3   2  13      702.09      526.55    157.99 o 
   4   2  13       67.75      -88.28     73.28 o 
   5   2  13     1601.72     1554.77    140.92 o 
   6   2  13      367.94      345.45     92.36 o 
   7   2  13     1260.10     1198.94    130.03 o 
   8   2  13     1157.30     1088.27    187.72 o 
   9   2  13        2.04      -33.55     86.02 o 
  10   2  13      232.51      267.79    107.05 o 
  -8   3  13      455.31      376.46    229.51 o 
  -7   3  13       11.19      -25.67    111.59 o 
  -6   3  13       31.59       80.18    106.62 o 
  -5   3  13      720.10      523.46    125.54 o 
  -4   3  13       11.67       26.75    110.60 o 
  -3   3  13     1422.66     1305.72    190.40 o 
  -2   3  13      231.44      171.73     49.82 o 
  -1   3  13     4611.97     4431.81    211.41 o 
   0   3  13      141.08      221.56     50.60 o 
   1   3  13      419.89      423.30    139.59 o 
   2   3  13      458.40      550.22     66.62 o 
   3   3  13      840.03      870.36    185.36 o 
   4   3  13       41.24      106.98    130.94 o 
   5   3  13      157.64      280.53     90.65 o 
   6   3  13      236.59      248.33     92.00 o 
   7   3  13      445.73      387.28     98.23 o 
   8   3  13       40.81       78.85     85.38 o 
   9   3  13     1082.95     1016.65    132.83 o 
  10   3  13        8.68       37.41    140.35 o 
  -7   4  13      488.26      252.95    124.99 o 
  -6   4  13      243.44       28.53    106.55 o 
  -5   4  13      368.74      235.85    114.30 o 
  -4   4  13      712.49      595.80    116.33 o 
  -3   4  13      607.90      337.04    100.00 o 
  -2   4  13      301.66      137.80     86.25 o 
  -1   4  13      301.48      380.91     94.94 o 
   0   4  13      867.70      950.52     88.36 o 
   1   4  13       19.33       -9.21     55.60 o 
   2   4  13      980.74     1040.58    103.85 o 
   3   4  13      584.36      517.65    159.54 o 
   4   4  13      680.31      640.41    162.88 o 
   5   4  13     1880.24     1365.22    201.30 o 
   6   4  13       97.03       35.38    136.75 o 
   7   4  13      598.45      647.84    115.90 o 
   8   4  13        7.82      109.58     91.65 o 
   9   4  13      474.73      576.07    214.54 o 
  10   4  13       21.87       88.45     96.27 o 
  -7   5  13      105.98      233.67    127.76 o 
  -6   5  13       54.67      -57.78    106.99 o 
  -5   5  13       17.10      -21.54    103.85 o 
  -4   5  13        8.60      -61.82    155.22 o 
  -3   5  13        2.15       89.71     91.10 o 
  -2   5  13        7.28        8.11    110.01 o 
  -1   5  13      939.16     1039.80    121.07 o 
   0   5  13      228.01      195.98     68.70 o 
   1   5  13     1304.46     1360.54     98.94 o 
   2   5  13       61.23      -38.16     70.53 o 
   3   5  13     2465.41     2348.16    254.22 o 
   4   5  13      227.33      406.30    158.66 o 
   5   5  13      660.46      494.86    159.54 o 
   6   5  13      691.25      660.52    174.45 o 
   7   5  13        1.65       -4.89    125.90 o 
   8   5  13      330.19       81.16    133.62 o 
   9   5  13        6.36      221.25    144.57 o 
  -7   6  13      182.56      164.61    134.00 o 
  -6   6  13        6.70      -20.33    114.05 o 
  -5   6  13      300.66      337.10    210.12 o 
  -4   6  13      580.22      443.37    115.61 o 
  -3   6  13      365.73      447.05    111.96 o 
  -2   6  13      430.91      293.57    228.92 o 
  -1   6  13      689.89      765.32    112.15 o 
   0   6  13       81.67       79.36     58.09 o 
   1   6  13      706.17      941.01     92.25 o 
   2   6  13      148.55      237.83     67.22 o 
   3   6  13      283.60      370.49    153.29 o 
   4   6  13      621.78      532.15    160.00 o 
   5   6  13      707.19      776.86    178.72 o 
   6   6  13      389.52      464.01    151.67 o 
   7   6  13       18.35       17.90    135.78 o 
   8   6  13      279.81      213.90    142.46 o 
   9   6  13       39.45     -177.98    118.65 o 
  -6   7  13        2.58      -36.90    108.30 o 
  -5   7  13      155.46      193.57    216.83 o 
  -4   7  13       47.40      158.17    107.16 o 
  -3   7  13      118.76      158.97    105.34 o 
  -2   7  13      738.60      704.44    120.82 o 
  -1   7  13      269.92      151.27     91.93 o 
   0   7  13     1269.65     1377.10    132.05 o 
   1   7  13      730.97      794.02     93.46 o 
   2   7  13      577.35      707.17     88.68 o 
   3   7  13       45.40       16.93     85.65 o 
   4   7  13      425.18      355.85    152.13 o 
   5   7  13       31.26       46.39    133.31 o 
   6   7  13       44.40      -21.40    126.47 o 
   7   7  13        3.03      113.51    133.31 o 
   8   7  13       34.20      -85.58    124.00 o 
  -6   8  13       50.54      302.43    279.58 o 
  -5   8  13        9.37     -150.36    119.55 o 
  -4   8  13      943.54      721.86    137.92 o 
  -3   8  13       11.08      -43.99     98.76 o 
  -2   8  13      569.40      516.73    119.88 o 
  -1   8  13      654.58      589.04    115.21 o 
   0   8  13      111.46      197.01     96.13 o 
   1   8  13      168.77       54.79     97.17 o 
   2   8  13       43.17       67.68     98.22 o 
   3   8  13        5.58       74.42     93.45 o 
   4   8  13      142.03       78.79    138.76 o 
   5   8  13       22.62      113.56    142.82 o 
   6   8  13      272.30      185.56    146.83 o 
   7   8  13       18.62      257.41    148.79 o 
   8   8  13        5.59      -19.17    241.62 o 
  -5   9  13       43.84     -100.67    113.73 o 
  -4   9  13      126.29       26.88    180.52 o 
  -3   9  13       23.48       35.10    107.88 o 
  -2   9  13      580.44      654.74    127.17 o 
  -1   9  13      662.94      826.70    130.80 o 
   0   9  13      257.77      184.36    106.52 o 
   1   9  13       76.61       40.58    102.34 o 
   2   9  13       56.14      114.59    105.62 o 
   3   9  13      570.51      684.79    123.48 o 
   4   9  13      512.43      656.20    184.22 o 
   5   9  13      344.94      169.41    151.26 o 
   6   9  13     1226.37     1535.97    489.28 o 
   7   9  13       64.04       78.87     80.44 o 
  -4  10  13      185.75      262.85    185.82 o 
  -3  10  13      330.34      204.88    141.90 o 
  -2  10  13      771.18      692.20    139.97 o 
  -1  10  13      735.57      597.78    135.53 o 
   0  10  13      390.71      511.84    186.02 o 
   1  10  13      798.79     1033.62    218.79 o 
   2  10  13      159.89      259.55    120.15 o 
   3  10  13       43.52      109.09    110.22 o 
   4  10  13      518.27      641.75    187.67 o 
   5  10  13      486.39      652.76    188.60 o 
   6  10  13      479.05      373.80    169.57 o 
  -2  11  13      119.53       99.72    124.22 o 
  -1  11  13      121.65      191.32    174.86 o 
   0  11  13      557.11      443.79    190.91 o 
   1  11  13      356.24      339.56    130.70 o 
   2  11  13      127.00      192.47    177.74 o 
   3  11  13     1588.53     1788.25    293.80 o 
   4  11  13       11.30      -25.77    153.62 o 
   0  -6  14      119.01       71.80    111.09 o 
   1  -6  14      103.39      -17.18    110.16 o 
   2  -6  14       13.16       -5.35    114.28 o 
  -3  -5  14      672.86      835.23    156.14 o 
  -2  -5  14       49.54      232.52    111.35 o 
  -1  -5  14      126.66       43.30     99.93 o 
   0  -5  14      193.25      235.65    114.54 o 
   1  -5  14       14.39       76.48    105.79 o 
   2  -5  14       18.20       51.94    111.09 o 
   3  -5  14       55.33       36.26    118.65 o 
   4  -5  14        2.33     -113.46    115.05 o 
   5  -5  14        0.36       39.05     58.10 o 
  -4  -4  14       56.19      117.83    103.99 o 
  -3  -4  14       80.95      105.23     96.59 o 
  -2  -4  14      240.95      326.79    117.88 o 
  -1  -4  14        3.22     -116.72     77.81 o 
   0  -4  14      158.40      188.44    105.64 o 
   1  -4  14        3.07       12.81     97.56 o 
   2  -4  14        4.42      143.29    115.77 o 
   3  -4  14        2.16       62.40     66.58 o 
   4  -4  14      337.56      358.83     79.88 o 
   5  -4  14      370.05      496.08    125.87 o 
   6  -4  14      319.91      544.43    204.77 o 
  -5  -3  14       53.55      130.94    108.11 o 
  -4  -3  14       25.94       61.36     95.61 o 
  -3  -3  14      233.42      312.08    105.12 o 
  -2  -3  14       30.48       37.75     89.49 o 
  -1  -3  14       71.27      203.36     99.36 o 
   0  -3  14      201.80      116.18     98.95 o 
   1  -3  14      856.08      948.38    156.97 o 
   2  -3  14      760.22      850.14    115.08 o 
   3  -3  14      176.10      269.14     70.61 o 
   4  -3  14      108.44      -32.80     60.84 o 
   5  -3  14     1052.71     1290.92    138.58 o 
   6  -3  14      231.46      297.53    105.93 o 
   7  -3  14       36.10      109.00    101.83 o 
  -6  -2  14       60.37      120.35    108.98 o 
  -5  -2  14       27.03      -26.33     91.39 o 
  -4  -2  14      337.37      452.28    115.98 o 
  -3  -2  14       24.69       14.55     83.57 o 
  -2  -2  14      358.57      271.09    100.91 o 
  -1  -2  14      253.98      194.51     96.59 o 
   0  -2  14      515.94      920.61    139.89 o 
   1  -2  14     1216.97     1340.73    141.36 o 
   2  -2  14       48.92      147.34     63.52 o 
   3  -2  14       95.52       57.09     52.50 o 
   4  -2  14      916.40      840.61    113.88 o 
   5  -2  14       21.51      -32.03     81.46 o 
   6  -2  14      423.43      573.54    113.57 o 
   7  -2  14      160.91      170.93     99.53 o 
   8  -2  14      135.38       39.53     97.36 o 
  -6  -1  14       48.82       10.18    161.59 o 
  -5  -1  14      218.97      245.37    111.19 o 
  -4  -1  14        0.28     -103.99     74.88 o 
  -3  -1  14      476.67      466.89    112.22 o 
  -2  -1  14       35.90       45.93     79.25 o 
  -1  -1  14      499.08      573.17    112.25 o 
   0  -1  14     1448.72     1782.09    138.88 o 
   1  -1  14       19.18       19.49     91.73 o 
   2  -1  14     1657.02     1785.21    369.50 o 
   3  -1  14       46.79      -17.54     74.40 o 
   4  -1  14      709.57      737.85    110.57 o 
   5  -1  14       80.92       63.39     83.75 o 
   6  -1  14      457.90      413.40    104.39 o 
   7  -1  14      340.95      407.77    201.86 o 
   8  -1  14       82.96       62.90     94.72 o 
  -7   0  14        6.52      226.71    165.14 o 
  -6   0  14      109.95      -93.14    138.19 o 
  -5   0  14      227.61      321.59    196.34 o 
  -4   0  14      424.05      627.96     97.77 o 
  -3   0  14       70.63       32.19     70.45 o 
  -2   0  14     1777.88     1875.24    217.01 o 
  -1   0  14      309.24      249.84     64.47 o 
   0   0  14      511.70      601.56     74.72 o 
   1   0  14      415.58      462.29     88.81 o 
   2   0  14       48.79       98.95    132.38 o 
   3   0  14      212.72      198.39     87.63 o 
   4   0  14        0.18       56.93    107.98 o 
   5   0  14       69.17       87.49    142.05 o 
   6   0  14       15.68       -9.28     83.62 o 
   7   0  14      107.15       31.89     87.56 o 
   8   0  14      126.39      290.14    102.52 o 
   9   0  14      670.59      680.32    128.81 o 
  -7   1  14       11.04       51.12    159.74 o 
  -6   1  14      255.10      209.32    157.94 o 
  -5   1  14        2.14     -103.48    135.67 o 
  -4   1  14      253.78      190.19    145.14 o 
  -3   1  14      605.96      602.51     82.99 o 
  -2   1  14       10.45       -0.52     54.91 o 
  -1   1  14      208.73      195.05    105.16 o 
   0   1  14      559.84      618.93     73.43 o 
   1   1  14       26.92      -48.69     50.12 o 
   2   1  14       93.72      -49.12    123.18 o 
   3   1  14        2.87      -66.91    130.84 o 
   4   1  14      273.52      215.07     90.38 o 
   5   1  14     1002.32     1168.06    165.43 o 
   6   1  14      209.33      223.84     94.04 o 
   7   1  14      149.21      316.77     98.82 o 
   8   1  14       63.05      115.17     93.60 o 
   9   1  14       12.94      -44.65     91.49 o 
  -7   2  14       62.36      -57.35    151.15 o 
  -6   2  14      199.34      455.62    177.44 o 
  -5   2  14      724.28      507.57    125.97 o 
  -4   2  14       93.09      207.27    128.87 o 
  -3   2  14      959.04      762.83     98.07 o 
  -2   2  14     2449.77     2420.04    152.36 o 
  -1   2  14       24.39       32.86     47.71 o 
   0   2  14        4.62       65.34     47.27 o 
   1   2  14       11.12      -53.28     53.41 o 
   2   2  14       33.36      -63.88    131.87 o 
   3   2  14       18.79       11.78    125.85 o 
   4   2  14      925.90      615.31    175.38 o 
   5   2  14       19.96       -5.79     82.76 o 
   6   2  14       95.57       89.65     79.20 o 
   7   2  14      350.52      289.22     96.84 o 
   8   2  14       17.92       25.46     87.87 o 
   9   2  14      705.43      814.79    134.03 o 
  -7   3  14      158.99      207.08    129.71 o 
  -6   3  14      206.68      161.04    115.49 o 
  -5   3  14      199.19      145.15    117.11 o 
  -4   3  14      707.34      594.77    219.12 o 
  -3   3  14       25.88      -14.91     87.78 o 
  -2   3  14      309.05      328.04     79.06 o 
  -1   3  14       13.77       -4.15     53.08 o 
   0   3  14       41.81       26.85     46.08 o 
   1   3  14     1074.16     1095.51     91.26 o 
   2   3  14      996.46      936.09    182.68 o 
   3   3  14      492.26      297.22    152.03 o 
   4   3  14        6.09     -188.85    125.90 o 
   5   3  14     1171.82      773.51    185.25 o 
   6   3  14       16.95     -171.79    136.65 o 
   7   3  14      835.44      709.32    117.33 o 
   8   3  14      187.12      197.95     94.05 o 
   9   3  14      127.18      120.17     95.40 o 
  -7   4  14        5.21       60.31    119.69 o 
  -6   4  14       53.08       77.67    113.76 o 
  -5   4  14      117.85       21.60    100.54 o 
  -4   4  14        1.69       45.06     96.22 o 
  -3   4  14      392.07      251.03    101.62 o 
  -2   4  14      164.56       -5.18     70.42 o 
  -1   4  14      228.64      226.04     73.11 o 
   0   4  14      184.92      281.14     54.38 o 
   1   4  14     2391.05     2130.68    121.45 o 
   2   4  14       14.43     -102.09    124.77 o 
   3   4  14     2630.60     2537.12    270.37 o 
   4   4  14      104.46      -16.30    132.90 o 
   5   4  14       95.06      160.21    140.71 o 
   6   4  14      319.84      709.48    184.94 o 
   7   4  14      106.42       50.14    138.14 o 
   8   4  14      529.98      487.87    115.75 o 
   9   4  14       12.34      -47.77     94.31 o 
  -7   5  14      239.45      103.12    243.65 o 
  -6   5  14       10.62      -34.73    111.61 o 
  -5   5  14      318.82      449.93    128.40 o 
  -4   5  14      535.64      427.02    119.47 o 
  -3   5  14      321.37      256.76    104.00 o 
  -2   5  14      347.01      263.01     96.95 o 
  -1   5  14     1157.25     1102.91    130.55 o 
   0   5  14       23.86      -87.96     58.64 o 
   1   5  14      438.94      426.11     73.76 o 
   2   5  14      857.34      787.66     81.48 o 
   3   5  14       74.08      156.50    144.57 o 
   4   5  14      583.81      255.61    160.62 o 
   5   5  14      325.93      159.64    147.91 o 
   6   5  14      593.06      451.10    168.23 o 
   7   5  14      161.37      202.22    142.98 o 
   8   5  14       52.40      -31.53    128.52 o 
   9   5  14       45.30       66.76    144.93 o 
  -6   6  14       13.01        5.31    117.48 o 
  -5   6  14       24.97     -103.87    104.10 o 
  -4   6  14       39.96     -120.57    141.10 o 
  -3   6  14      243.03       88.52    151.26 o 
  -2   6  14     1205.96     1014.41    125.54 o 
  -1   6  14        1.82      -35.17     77.62 o 
   0   6  14     1335.59     1437.95    112.37 o 
   1   6  14      713.31      779.38     89.28 o 
   2   6  14     1712.84     2198.23    126.51 o 
   3   6  14     2504.64     2999.74    296.86 o 
   4   6  14      272.17      433.25    166.38 o 
   5   6  14      102.80       74.42    141.79 o 
   6   6  14        2.05      227.58    147.30 o 
   7   6  14        4.29     -159.85    127.08 o 
   8   6  14       18.33       79.31    140.51 o 
  -6   7  14       86.71      -43.66    120.40 o 
  -5   7  14       81.83       75.41    113.58 o 
  -4   7  14     1085.57      710.28    134.32 o 
  -3   7  14      595.44      695.78    138.84 o 
  -2   7  14       53.28       95.47     96.83 o 
  -1   7  14     1214.14     1469.80    340.86 o 
   0   7  14        1.02       -2.22     43.31 o 
   1   7  14      398.81      475.15     85.17 o 
   2   7  14       49.11       23.32     66.83 o 
   3   7  14      138.61      469.61    167.82 o 
   4   7  14      838.49      798.36    187.46 o 
   5   7  14        2.23       58.12    143.54 o 
   6   7  14      470.70      292.74    151.62 o 
   7   7  14      521.61      390.77    159.49 o 
   8   7  14      518.74      699.61    182.32 o 
  -5   8  14      150.73      123.83    119.90 o 
  -4   8  14       64.65       74.87    114.75 o 
  -3   8  14      699.84      643.20    168.87 o 
  -2   8  14      217.03      290.94    110.15 o 
  -1   8  14      230.06      108.25    138.12 o 
   0   8  14       76.18      151.20     80.32 o 
   1   8  14        1.49     -106.56     71.04 o 
   2   8  14       17.19      -14.92     93.92 o 
   3   8  14      501.75      804.12    187.93 o 
   4   8  14      294.66      194.30    153.01 o 
   5   8  14      187.73      217.24    160.36 o 
   6   8  14      600.65      298.09    156.35 o 
   7   8  14       56.65       27.31    143.34 o 
  -4   9  14      259.13      309.41    128.73 o 
  -3   9  14        0.72        0.31    108.64 o 
  -2   9  14      634.80      575.38    127.98 o 
  -1   9  14      160.96       32.96     99.31 o 
   0   9  14      346.68      276.30    114.33 o 
   1   9  14      435.88      441.07    126.43 o 
   2   9  14      434.26      804.69    135.96 o 
   3   9  14      417.73      358.73    181.76 o 
   4   9  14      643.49      573.71    179.44 o 
   5   9  14      553.44      376.42    175.12 o 
   6   9  14        1.41      266.00    164.06 o 
  -3  10  14      172.52      244.66    129.21 o 
  -2  10  14      114.07       81.45    114.66 o 
  -1  10  14       65.91       26.13    107.24 o 
   0  10  14      235.41       97.31    155.27 o 
   1  10  14       66.54      272.92    125.66 o 
   2  10  14       30.80       68.12    108.51 o 
   3  10  14     1261.17     1527.20    168.23 o 
   4  10  14      282.34      301.69    176.41 o 
   5  10  14     1378.89     1331.18    237.40 o 
   0  11  14      208.70      212.31    183.56 o 
   1  11  14      470.05      375.19    200.14 o 
   2  11  14       48.16       87.94    124.26 o 
   0  -5  15       18.58      -31.37     92.32 o 
   1  -5  15        0.53      141.38    115.87 o 
   2  -5  15        3.66     -144.57    100.70 o 
   3  -5  15        6.72     -159.15    106.10 o 
  -3  -4  15      173.75      129.60    107.03 o 
  -2  -4  15       49.51       58.22     97.41 o 
  -1  -4  15      101.30       50.92     94.63 o 
   0  -4  15       23.22        0.93     98.23 o 
   1  -4  15      135.50      283.12    124.92 o 
   2  -4  15      157.95       68.66    122.04 o 
   3  -4  15      923.60     1169.58    193.89 o 
   4  -4  15        6.03       43.44     70.34 o 
   5  -4  15       96.26      217.09     78.95 o 
  -4  -3  15        7.91     -109.91     89.39 o 
  -3  -3  15       65.85      125.34     98.34 o 
  -2  -3  15       81.04      117.88    100.19 o 
  -1  -3  15      226.82      162.67    101.11 o 
   0  -3  15        1.12     -108.31     72.21 o 
   1  -3  15      472.61      752.12    148.74 o 
   2  -3  15        6.23       21.04    108.67 o 
   3  -3  15        0.47       23.05     64.11 o 
   4  -3  15      519.86      527.08     98.99 o 
   5  -3  15       77.23      102.82     74.35 o 
   6  -3  15      126.66      110.64     97.21 o 
  -5  -2  15       25.90       19.70    105.84 o 
  -4  -2  15      100.80      157.12    104.82 o 
  -3  -2  15      288.37      170.03     99.67 o 
  -2  -2  15      390.69      326.58    111.76 o 
  -1  -2  15       99.96       33.38     85.43 o 
   0  -2  15      992.81     1032.98    156.66 o 
   1  -2  15       12.62       32.17     78.84 o 
   2  -2  15     1037.92     1116.92    128.10 o 
   3  -2  15      629.22      688.79    114.33 o 
   4  -2  15      220.50      234.24     92.55 o 
   5  -2  15       10.86      -73.44     82.57 o 
   6  -2  15        6.33       44.90     91.56 o 
   7  -2  15       85.24       66.48    103.36 o 
  -5  -1  15       25.40       49.33     77.88 o 
  -4  -1  15      335.02      301.03     95.67 o 
  -3  -1  15        4.16      -77.30     79.05 o 
  -2  -1  15     1013.95      834.67    134.90 o 
  -1  -1  15      717.13      660.93    123.79 o 
   0  -1  15       81.14      132.14    143.47 o 
   1  -1  15     1198.35     1291.63    129.12 o 
   2  -1  15      189.77       69.20    116.98 o 
   3  -1  15       86.93       61.04     65.11 o 
   4  -1  15      866.23      678.29    110.75 o 
   5  -1  15        2.85        9.43     82.94 o 
   6  -1  15        4.11      -26.59     90.09 o 
   7  -1  15      768.38      712.45    161.34 o 
   8  -1  15       23.29      -60.57     98.04 o 
  -6   0  15      454.75      542.85    185.41 o 
  -5   0  15      107.82      132.85    167.15 o 
  -4   0  15      434.85      394.34     92.12 o 
  -3   0  15      198.13      286.75    103.38 o 
  -2   0  15        0.80       38.70     67.56 o 
  -1   0  15      195.11      284.80     75.94 o 
   0   0  15      343.68      436.79     72.06 o 
   1   0  15      147.49      207.96     79.39 o 
   2   0  15      706.05      920.18    211.15 o 
   3   0  15       49.63       29.42    136.70 o 
   4   0  15      331.82      394.68    103.66 o 
   5   0  15       97.78      359.07     98.16 o 
   6   0  15      563.63      790.99    163.81 o 
   7   0  15      135.32      254.05    101.96 o 
   8   0  15      337.87      310.00    112.48 o 
  -6   1  15        3.64      -29.62    152.29 o 
  -5   1  15      307.35      183.30    161.08 o 
  -4   1  15      617.92      334.92    163.91 o 
  -3   1  15      323.10      120.92     73.68 o 
  -2   1  15     1430.67     1498.55    167.81 o 
  -1   1  15      634.05      709.89    123.47 o 
   0   1  15      484.09      637.94     78.00 o 
   1   1  15      958.26     1259.66    121.56 o 
   2   1  15      264.59      231.13    143.90 o 
   3   1  15       95.93      130.32    146.94 o 
   4   1  15      207.98       21.55    149.15 o 
   5   1  15       79.77       48.82     87.45 o 
   6   1  15       37.07      -13.05     82.62 o 
   7   1  15     1732.92     1856.24    167.94 o 
   8   1  15     1017.79      904.04    133.33 o 
  -6   2  15       31.43       90.57    163.34 o 
  -5   2  15       43.94      -15.48    146.17 o 
  -4   2  15      532.80      652.93    198.68 o 
  -3   2  15      204.19      185.29     83.73 o 
  -2   2  15       82.01      -25.98     37.89 o 
  -1   2  15      389.08      436.17     62.76 o 
   0   2  15      337.55      215.16     56.51 o 
   1   2  15       59.51       51.42     73.48 o 
   2   2  15       15.35      147.55    139.69 o 
   3   2  15     2366.86     1821.57    240.08 o 
   4   2  15       89.08      -40.53    140.10 o 
   5   2  15     1194.95     1440.07    247.92 o 
   6   2  15       16.08       17.08     86.83 o 
   7   2  15      337.09      332.41    118.55 o 
   8   2  15       24.44      108.52     98.09 o 
   9   2  15       10.26       63.93     95.15 o 
  -6   3  15       39.97       92.05    123.23 o 
  -5   3  15       71.15      179.45    117.58 o 
  -4   3  15       31.51      111.65     81.89 o 
  -3   3  15       96.72       17.57    112.33 o 
  -2   3  15      758.88      546.98    183.87 o 
  -1   3  15      108.56      125.42     51.70 o 
   0   3  15      280.82      311.60     57.14 o 
   1   3  15      689.51      490.96    160.67 o 
   2   3  15        4.82      -76.37    131.51 o 
   3   3  15      776.39      615.83    181.14 o 
   4   3  15      719.87      816.61    183.04 o 
   5   3  15       97.71       71.69    145.81 o 
   6   3  15      289.55      394.83    162.62 o 
   7   3  15      487.21      489.85    188.54 o 
   8   3  15      182.28      199.03    137.63 o 
   9   3  15      270.22      317.02    108.78 o 
  -6   4  15      141.82      193.96    122.70 o 
  -5   4  15      423.86      357.51    180.06 o 
  -4   4  15      100.18       53.55    107.00 o 
  -3   4  15     1498.81     1300.37    215.34 o 
  -2   4  15        2.20        4.89     75.73 o 
  -1   4  15       70.63      111.23     90.76 o 
   0   4  15      246.47      188.45     72.82 o 
   1   4  15     1222.21     1220.32     99.24 o 
   2   4  15     1281.42      955.01    192.04 o 
   3   4  15      109.14      108.78    147.76 o 
   4   4  15      205.37      257.77    156.55 o 
   5   4  15      327.44      447.81    164.99 o 
   6   4  15       67.55      -64.80    139.99 o 
   7   4  15      481.86      602.15    180.78 o 
   8   4  15       51.97      128.52    142.00 o 
   9   4  15        2.86       -6.04     96.43 o 
  -6   5  15        1.96      -55.93    118.22 o 
  -5   5  15       41.99       81.93    117.15 o 
  -4   5  15      137.29       53.97    109.72 o 
  -3   5  15       11.16     -129.08     90.50 o 
  -2   5  15      756.05      692.22    100.21 o 
  -1   5  15      684.32      525.77     83.27 o 
   0   5  15     1510.59     1637.73    115.90 o 
   1   5  15     2109.52     2124.78    128.24 o 
   2   5  15      733.21      659.70    181.55 o 
   3   5  15      936.18      986.08    195.59 o 
   4   5  15      177.75      103.48    146.89 o 
   5   5  15        4.80     -196.10    130.74 o 
   6   5  15      163.61      195.85    167.30 o 
   7   5  15      191.42       50.20    151.93 o 
   8   5  15        6.79       84.71    138.97 o 
  -6   6  15       92.18      -18.27    123.20 o 
  -5   6  15       17.99      -46.98    111.61 o 
  -4   6  15      451.09      277.54    171.52 o 
  -3   6  15      388.04      402.71    117.02 o 
  -2   6  15      232.44      197.62     98.99 o 
  -1   6  15      382.12      356.32     98.46 o 
   0   6  15      216.58      173.67     76.34 o 
   1   6  15      168.27      131.77     80.71 o 
   2   6  15      891.18      994.67    197.24 o 
   3   6  15        2.30      -36.72    138.14 o 
   4   6  15      760.87      391.85    172.60 o 
   5   6  15       26.29       98.44    153.98 o 
   6   6  15      603.16      312.85    163.91 o 
   7   6  15      102.98     -198.65    132.43 o 
   8   6  15      886.35      885.84    197.54 o 
  -5   7  15      258.82      117.86    120.17 o 
  -4   7  15       41.16       69.08    138.89 o 
  -3   7  15      416.04      253.10    116.68 o 
  -2   7  15     1177.28     1015.74    135.54 o 
  -1   7  15      173.86      150.94     81.78 o 
   0   7  15      351.97      390.35     85.29 o 
   1   7  15       20.82       14.33     85.43 o 
   2   7  15      897.65      932.13    201.50 o 
   3   7  15      162.99      159.69    157.58 o 
   4   7  15      184.34      225.27    161.39 o 
   5   7  15      126.91       84.40    155.58 o 
   6   7  15      134.15      140.25    145.34 o 
   7   7  15       88.02      -32.25    147.76 o 
  -4   8  15      817.75      702.00    142.02 o 
  -3   8  15       77.53     -133.64     89.09 o 
  -2   8  15      774.15      651.08    128.15 o 
  -1   8  15       61.90     -131.94     87.96 o 
   0   8  15      197.94      218.50     82.34 o 
   1   8  15        2.59      -84.17     75.03 o 
   2   8  15      226.31      274.69    168.13 o 
   3   8  15        2.99     -155.01    140.41 o 
   4   8  15        9.56      -58.99    139.94 o 
   5   8  15     1125.31      952.80    207.88 o 
   6   8  15       63.81      200.94    150.54 o 
   7   8  15      633.86      470.59    186.13 o 
  -3   9  15        2.91       -4.27    110.06 o 
  -2   9  15     1164.81     1363.60    215.96 o 
  -1   9  15       53.71      199.04    107.76 o 
   0   9  15        3.44      -79.15     83.32 o 
   1   9  15       65.38      110.07    113.97 o 
   2   9  15      265.65      423.14    123.13 o 
   3   9  15      167.56      659.18    192.40 o 
   4   9  15       35.56      137.42    157.63 o 
   5   9  15      878.71      911.19    218.37 o 
   6   9  15      258.79      143.85    156.81 o 
  -2  10  15      133.21      126.70    164.81 o 
  -1  10  15      199.66      308.39    243.70 o 
   0  10  15        2.28      -73.28     85.84 o 
   1  10  15      416.12      564.55    140.32 o 
   2  10  15       26.10      -50.06    110.93 o 
   3  10  15       82.32       64.75    167.56 o 
   4  10  15      131.59      426.20    187.62 o 
   0  -4  16       85.04      -44.18     96.43 o 
   1  -4  16      116.71      123.48    121.32 o 
   2  -4  16       93.20     -110.58    100.60 o 
   3  -4  16        0.43      108.62    131.61 o 
  -2  -3  16      263.63      439.78    130.43 o 
  -1  -3  16       37.28       87.84    101.06 o 
   0  -3  16      612.64      583.32    142.67 o 
   1  -3  16      458.16      414.63    140.82 o 
   2  -3  16      664.18      725.07    161.39 o 
   3  -3  16      270.68      212.12     94.38 o 
   4  -3  16       26.09        0.27     45.01 o 
   5  -3  16        9.80      -51.54     68.08 o 
  -3  -2  16       42.46       18.10     90.52 o 
  -2  -2  16      115.19       64.39    100.55 o 
  -1  -2  16      508.85      373.54    121.38 o 
   0  -2  16       56.46      256.59    114.38 o 
   1  -2  16      102.13       89.59    109.86 o 
   2  -2  16      150.60      112.46     91.15 o 
   3  -2  16        2.42      -14.66    123.43 o 
   4  -2  16      257.74      300.82     84.03 o 
   5  -2  16       33.31       74.88     94.36 o 
   6  -2  16       89.95      239.68    149.66 o 
  -4  -1  16        0.50      110.72     84.95 o 
  -3  -1  16      150.14      183.32    121.94 o 
  -2  -1  16        3.85       44.55    115.28 o 
  -1  -1  16      232.04      301.79    108.83 o 
   0  -1  16       93.46      215.34    107.03 o 
   1  -1  16      119.63      216.62    119.14 o 
   2  -1  16      590.37      865.20    121.15 o 
   3  -1  16       60.52       13.13     84.34 o 
   4  -1  16       16.22      -60.97    211.28 o 
   5  -1  16      127.40      238.21    101.99 o 
   6  -1  16       39.32       31.19    219.38 o 
   7  -1  16       74.88      -22.07     96.60 o 
  -5   0  16      501.35      191.42    182.37 o 
  -4   0  16      343.68      566.25    192.50 o 
  -3   0  16      204.80      342.85    132.30 o 
  -2   0  16     1034.19     1062.52    284.90 o 
  -1   0  16        5.15       -8.29     65.82 o 
   0   0  16      995.48     1004.36    116.23 o 
   1   0  16        4.85       23.60     77.61 o 
   2   0  16      474.10      565.03    105.52 o 
   3   0  16      850.69      630.38    174.25 o 
   4   0  16        1.05     -165.96    165.91 o 
   5   0  16      383.45      279.27    103.84 o 
   6   0  16      144.76       94.89     97.51 o 
   7   0  16      805.73      762.90    136.93 o 
  -5   1  16        7.21      358.83    186.49 o 
  -4   1  16      204.42      157.69    166.38 o 
  -3   1  16      534.95      591.09    173.73 o 
  -2   1  16       35.73      -76.51     54.62 o 
  -1   1  16      110.90       44.42     61.77 o 
   0   1  16       20.28       11.53     73.81 o 
   1   1  16     1268.14     1343.26    164.53 o 
   2   1  16       13.85      -45.77     73.51 o 
   3   1  16      387.52      333.73    163.75 o 
   4   1  16       89.92     -167.15    136.39 o 
   5   1  16      983.73     1038.80    139.62 o 
   6   1  16       26.56       -2.31    158.61 o 
   7   1  16     1066.87     1157.96    146.66 o 
   8   1  16     1059.25     1000.23    156.55 o 
  -5   2  16      175.81      308.69    172.29 o 
  -4   2  16       78.19      294.95    161.13 o 
  -3   2  16      397.61      466.68    164.32 o 
  -2   2  16       21.50      -42.62     80.70 o 
  -1   2  16      192.63      125.54     90.45 o 
   0   2  16      567.63      540.25     93.74 o 
   1   2  16      515.98      742.73    157.09 o 
   2   2  16        2.37      126.83    144.52 o 
   3   2  16       75.37      -19.75    139.58 o 
   4   2  16      315.08      191.99    169.10 o 
   5   2  16      121.42       51.53    155.17 o 
   6   2  16       88.01      -54.06     91.96 o 
   7   2  16      309.17      387.17    139.04 o 
   8   2  16       62.97      -22.14     92.29 o 
  -5   3  16       31.51        6.34    112.90 o 
  -4   3  16      102.73       -3.54     83.50 o 
  -3   3  16       36.28      -16.08     82.08 o 
  -2   3  16        5.27      -18.09     96.62 o 
  -1   3  16        3.05       -3.63     68.98 o 
   0   3  16      304.77      119.01     56.06 o 
   1   3  16       75.34       96.60    124.33 o 
   2   3  16     1770.98     1461.71    232.36 o 
   3   3  16      397.02      845.00    189.98 o 
   4   3  16      355.22      625.96    185.30 o 
   5   3  16      585.22      340.68    173.68 o 
   6   3  16       14.42      -11.16    148.33 o 
   7   3  16      252.45      353.58    171.78 o 
   8   3  16        0.94       17.57    114.43 o 
  -5   4  16       10.09      -46.73    108.33 o 
  -4   4  16       66.62       55.77     85.46 o 
  -3   4  16      623.29      695.15    104.96 o 
  -2   4  16      320.47      118.75     77.33 o 
  -1   4  16     1200.99     1290.75    115.74 o 
   0   4  16       17.10       59.46     69.62 o 
   1   4  16      254.96      399.51    163.75 o 
   2   4  16       60.51      -14.81    138.81 o 
   3   4  16      794.92      805.71    197.44 o 
   4   4  16      176.64      271.91    164.47 o 
   5   4  16       32.72      132.74    154.60 o 
   6   4  16      106.47      176.25    163.91 o 
   7   4  16       36.23       79.10    146.47 o 
   8   4  16       67.89       -9.87    139.07 o 
  -5   5  16      382.39      336.89    132.55 o 
  -4   5  16      547.92      412.21    265.30 o 
  -3   5  16      642.38      529.53    103.09 o 
  -2   5  16       79.71      119.31     83.58 o 
  -1   5  16      470.58      618.72    116.89 o 
   0   5  16       72.12     -123.35     85.03 o 
   1   5  16      575.22      369.63    166.02 o 
   2   5  16      545.30      944.01    203.87 o 
   3   5  16      210.99      272.27    167.71 o 
   4   5  16      341.54      216.27    161.39 o 
   5   5  16      327.09      199.60    152.75 o 
   6   5  16       13.07     -108.21    141.69 o 
   7   5  16       45.80      -38.37    153.62 o 
   8   5  16      353.57      495.38    182.06 o 
  -5   6  16      387.88      374.75    131.19 o 
  -4   6  16        2.73     -147.20    109.01 o 
  -3   6  16      107.19       76.03    106.26 o 
  -2   6  16      471.99      378.25     93.81 o 
  -1   6  16        2.39      -33.23     51.44 o 
   0   6  16     1245.31     1232.24    111.25 o 
   1   6  16       44.58     -131.61    145.39 o 
   2   6  16      400.91      630.49    189.21 o 
   3   6  16       31.45      -14.35    147.45 o 
   4   6  16      351.50      389.95    178.82 o 
   5   6  16       48.04       71.80    161.03 o 
   6   6  16      117.16      -73.91    149.66 o 
   7   6  16       37.78       28.60    156.25 o 
  -4   7  16      587.33      614.86    294.98 o 
  -3   7  16        1.11      -13.81    176.92 o 
  -2   7  16      543.23      531.77    120.68 o 
  -1   7  16      169.92       30.26     81.41 o 
   0   7  16      176.54      145.35     81.91 o 
   1   7  16     1226.78     1300.51    114.94 o 
   2   7  16       47.12      180.42    163.75 o 
   3   7  16       36.29       28.96    157.22 o 
   4   7  16       42.47       44.13    161.18 o 
   5   7  16      855.06      701.10    204.08 o 
   6   7  16      206.59      259.00    172.50 o 
   7   7  16     1116.09      750.83    198.52 o 
  -3   8  16      273.56      167.16    116.95 o 
  -2   8  16       50.96       93.43    105.27 o 
  -1   8  16      151.95      218.70     91.69 o 
   0   8  16      186.33      -20.74     66.17 o 
   1   8  16      295.58      355.74     90.61 o 
   2   8  16      419.42      -75.45    160.67 o 
   3   8  16      162.20      126.00    167.66 o 
   4   8  16      610.45      657.13    200.99 o 
   5   8  16      284.08      223.41    176.87 o 
   6   8  16      380.52      121.43    159.28 o 
  -2   9  16       52.10        2.87    105.50 o 
  -1   9  16       46.20       36.24     91.62 o 
   0   9  16        3.23     -103.35     82.90 o 
   1   9  16      477.25      612.70    104.46 o 
   2   9  16       83.40      260.80    188.24 o 
   3   9  16        0.25     -174.56    154.14 o 
   4   9  16       11.36      134.29    169.82 o 
   5   9  16      150.59       79.67    166.89 o 
   0  10  16      215.05      164.10     99.43 o 
   1  10  16      134.47      170.29    137.19 o 
   2  10  16      129.81      242.55    199.14 o 
   0  -3  17        4.51      120.45    114.74 o 
   1  -3  17      272.58       61.82    119.22 o 
   2  -3  17      213.20      196.16    134.80 o 
   3  -3  17       43.51       27.57    121.38 o 
  -2  -2  17      131.97      -85.99     97.31 o 
  -1  -2  17       72.72       31.42    102.04 o 
   0  -2  17      391.99      431.24    137.17 o 
   1  -2  17       28.21       29.32    107.13 o 
   2  -2  17      253.27      371.07    146.37 o 
   3  -2  17       23.00        8.26     90.63 o 
   4  -2  17        3.25       34.66     74.92 o 
   5  -2  17       17.00       24.40     75.93 o 
  -3  -1  17        2.10       -7.15     66.85 o 
  -2  -1  17      377.01      202.58    107.54 o 
  -1  -1  17       78.21      204.44    107.39 o 
   0  -1  17      331.32      498.46    132.02 o 
   1  -1  17      152.86      285.44    126.21 o 
   2  -1  17        4.41      -27.21     97.80 o 
   3  -1  17        6.68       21.62    195.10 o 
   4  -1  17        1.00        4.01    114.74 o 
   5  -1  17       10.27      -50.98     91.85 o 
   6  -1  17        5.02       33.45     97.92 o 
  -4   0  17      126.66       62.28    167.15 o 
  -3   0  17      160.18      178.69     81.84 o 
  -2   0  17       10.99       27.67     74.53 o 
  -1   0  17      392.12      466.89    125.03 o 
   0   0  17      266.13      338.67     94.61 o 
   1   0  17       15.79     -106.80     71.20 o 
   2   0  17      530.18      506.08    106.89 o 
   3   0  17      488.86      361.04    103.69 o 
   4   0  17       76.68       46.90    146.06 o 
   5   0  17      475.28      375.20    115.68 o 
   6   0  17      183.24      129.41    175.84 o 
  -4   1  17      178.96      129.50    171.37 o 
  -3   1  17      269.32      183.45    152.90 o 
  -2   1  17       85.56       67.14     73.11 o 
  -1   1  17      118.37      167.63     81.34 o 
   0   1  17       83.98       91.01     76.31 o 
   1   1  17      299.08      585.69    102.36 o 
   2   1  17       19.09      155.69     90.17 o 
   3   1  17        0.39      -29.21    144.88 o 
   4   1  17      181.64      102.19    153.83 o 
   5   1  17        5.79     -121.27    154.03 o 
   6   1  17      182.84      260.15    114.64 o 
   7   1  17      193.02      251.53    114.90 o 
  -4   2  17      181.45       95.66    155.17 o 
  -3   2  17       35.92      101.83    138.04 o 
  -2   2  17       74.64      122.66    159.72 o 
  -1   2  17      196.18       53.87     85.07 o 
   0   2  17      977.98      988.51    119.59 o 
   1   2  17       28.97      -19.31     77.11 o 
   2   2  17      131.84      132.82     89.73 o 
   3   2  17     1512.79     1647.42    243.93 o 
   4   2  17      171.29       -0.67    163.29 o 
   5   2  17      687.76      754.28    200.99 o 
   6   2  17       55.49      -36.77    149.41 o 
   7   2  17      174.75      329.86    120.62 o 
  -4   3  17       34.36     -134.32    103.50 o 
  -3   3  17       91.75       -1.98     81.38 o 
  -2   3  17       66.36       96.17     79.90 o 
  -1   3  17      488.64      533.42     90.97 o 
   0   3  17       44.22      -86.09    132.12 o 
   1   3  17     1904.79     2255.25    322.73 o 
   2   3  17      106.51       24.64    147.45 o 
   3   3  17      741.11      954.19    201.61 o 
   4   3  17      286.79      113.92    155.06 o 
   5   3  17        9.43       77.15    163.34 o 
   6   3  17       35.08      114.02    161.54 o 
   7   3  17      104.89      101.78    156.97 o 
  -4   4  17        6.42       65.69     90.92 o 
  -3   4  17      349.84      182.30    101.51 o 
  -2   4  17      288.02      154.28     66.18 o 
  -1   4  17       94.13       12.29     74.66 o 
   0   4  17     1111.18      729.49    193.64 o 
   1   4  17      218.91      380.28    169.15 o 
   2   4  17      511.44      374.72    179.54 o 
   3   4  17      203.68      196.31    161.59 o 
   4   4  17      145.24      -80.95    148.38 o 
   5   4  17      496.45      270.37    176.15 o 
   6   4  17        4.03      -77.30    151.62 o 
   7   4  17       99.44      254.38    172.04 o 
  -4   5  17      153.01      135.85     97.07 o 
  -3   5  17       93.92      -19.71     88.35 o 
  -2   5  17      255.86      211.31     88.24 o 
  -1   5  17       12.84       85.13     80.89 o 
   0   5  17      719.29      662.53    195.33 o 
   1   5  17       13.01      -85.22    144.98 o 
   2   5  17      502.62      623.90    192.09 o 
   3   5  17       20.54      198.01    172.34 o 
   4   5  17       97.98      -37.65    157.33 o 
   5   5  17       25.27      -77.25    147.97 o 
   6   5  17       30.88     -211.30    140.87 o 
   7   5  17       16.07       88.31    163.60 o 
  -4   6  17      363.11      369.38    131.68 o 
  -3   6  17      326.84      199.43     96.31 o 
  -2   6  17      513.73      370.32     98.67 o 
  -1   6  17      393.50      390.79     94.36 o 
   0   6  17        0.60       11.71     76.37 o 
   1   6  17        9.38     -188.44    139.17 o 
   2   6  17       10.65      185.36    165.19 o 
   3   6  17      708.00      675.03    198.42 o 
   4   6  17       19.73      146.06    170.75 o 
   5   6  17      495.61      561.36    194.87 o 
   6   6  17      217.46      470.79    184.94 o 
  -3   7  17       17.06      -71.75    106.64 o 
  -2   7  17      275.32       32.07     92.27 o 
  -1   7  17       39.99       65.51     55.48 o 
   0   7  17      803.09      947.79    108.31 o 
   1   7  17       16.61     -154.39    153.67 o 
   2   7  17      265.06      393.13    182.89 o 
   3   7  17       56.72      275.67    174.76 o 
   4   7  17      402.46      468.84    194.72 o 
   5   7  17       44.82      168.90    165.61 o 
   6   7  17      182.82      235.09    172.04 o 
  -2   8  17       50.37       51.19     94.90 o 
  -1   8  17      141.73      188.65     93.42 o 
   0   8  17      365.94      274.24     93.43 o 
   1   8  17      318.56      379.66    198.73 o 
   2   8  17        6.73     -195.90    155.78 o 
   3   8  17       30.28     -191.73    149.25 o 
   4   8  17       58.47      -48.40    160.31 o 
   5   8  17      680.52      455.88    205.98 o 
   0   9  17      108.04       -9.44     64.52 o 
   1   9  17      596.46      927.24    238.69 o 
   2   9  17        8.92      -26.38    171.98 o 
   3   9  17     1911.79     1774.30    286.67 o 
  -1  -1  18      150.03      296.60    123.33 o 
   0  -1  18      294.62      317.63    133.98 o 
   1  -1  18       15.19      179.03    126.57 o 
   2  -1  18      186.61      228.58    100.07 o 
   3  -1  18       76.42      235.38    106.03 o 
   4  -1  18        2.70      108.05    101.43 o 
  -2   0  18        3.02       10.29     98.23 o 
  -1   0  18       40.47      166.99    109.55 o 
   0   0  18        7.92      126.11    108.11 o 
   1   0  18       14.01       21.37     89.56 o 
   2   0  18      178.49      207.87     97.47 o 
   3   0  18      250.70      325.09    106.43 o 
   4   0  18       16.75      -11.88    151.46 o 
   5   0  18      445.02      692.46    211.48 o 
  -3   1  18       75.60      -60.89     79.10 o 
  -1   1  18       29.26      -58.32     89.18 o 
   0   1  18      174.47       93.14     86.37 o 
   1   1  18      768.17      639.63    113.65 o 
   2   1  18      285.79      268.82    140.43 o 
   3   1  18     1512.59     1533.56    204.08 o 
   4   1  18       24.13       78.79    153.11 o 
   5   1  18      894.30      839.14    212.61 o 
   6   1  18       56.93      161.18    176.92 o 
  -3   2  18      215.90       32.20    125.39 o 
  -2   2  18       65.97      133.00    131.92 o 
  -1   2  18     1701.55     1927.87    250.98 o 
   0   2  18      103.33      106.16    105.41 o 
   1   2  18      455.99      617.40    109.58 o 
   2   2  18      302.63      333.41    115.41 o 
   3   2  18      367.37      291.10    175.22 o 
   4   2  18      751.57      478.41    190.24 o 
   5   2  18      238.54      481.03    195.69 o 
   6   2  18      227.55      222.95    182.32 o 
  -3   3  18      282.62      364.98    418.98 o 
  -2   3  18       77.57      165.86    116.70 o 
  -1   3  18      360.97      303.85    164.32 o 
   0   3  18       14.95     -185.69    123.79 o 
   1   3  18      134.64      124.95    148.79 o 
   2   3  18      922.22      984.87    130.38 o 
   3   3  18      112.48      -22.68    147.66 o 
   4   3  18      117.12      250.06    179.13 o 
   5   3  18      111.77       74.57    175.22 o 
   6   3  18       35.37      -18.57    166.79 o 
  -3   4  18       38.63      182.51     93.87 o 
  -2   4  18      291.15      265.09    109.22 o 
  -1   4  18      319.57      226.50    160.57 o 
   0   4  18     1436.93     1082.51    217.60 o 
   1   4  18      553.93      468.38    179.08 o 
   2   4  18       72.67       44.02    158.05 o 
   3   4  18      370.57       68.20    157.94 o 
   4   4  18        5.51      -32.30    160.41 o 
   5   4  18        5.23       79.92    169.77 o 
   6   4  18       21.94       39.55    161.75 o 
  -3   5  18       25.98      116.82     93.36 o 
  -2   5  18      110.25       12.55     60.82 o 
  -1   5  18      251.73      231.18    106.08 o 
   0   5  18      555.45      572.01    194.97 o 
   1   5  18       28.11      130.84    162.52 o 
   2   5  18       41.27      114.33    162.16 o 
   3   5  18      139.40      271.91    180.88 o 
   4   5  18      225.04      270.99    182.17 o 
   5   5  18        3.85       30.81    167.92 o 
   6   5  18      826.94     1099.07    241.41 o 
  -2   6  18      467.68      394.06    101.62 o 
  -1   6  18       21.19       55.12     88.04 o 
   0   6  18      496.30      636.30    207.16 o 
   1   6  18       97.99      104.66    175.22 o 
   2   6  18      348.75      319.13    186.90 o 
   3   6  18      393.62      560.70    201.56 o 
   4   6  18       95.76       40.22    160.82 o 
   5   6  18        0.92      -25.61    162.47 o 
  -2   7  18      237.40      254.04    101.07 o 
  -1   7  18       25.45      -83.02     80.28 o 
   0   7  18        7.89      196.10    189.68 o 
   1   7  18        5.64       -2.52    172.65 o 
   2   7  18      270.24      374.57    193.43 o 
   3   7  18       36.37     -218.84    154.70 o 
   4   7  18      124.65      285.18    194.92 o 
   0   8  18        2.41      303.49    203.25 o 
   1   8  18      594.47      645.40    221.77 o 
   2   8  18       29.06      185.92    184.07 o 
   3   8  18     1145.06     1552.84    265.07 o 
   1   0  19       48.04      214.26    135.26 o 
   2   0  19       62.42      194.66    104.38 o 
   0   1  19       69.53        7.10     98.90 o 
   1   1  19      137.12      220.32    149.74 o 
   2   1  19       16.41       35.74     91.48 o 
   3   1  19       37.03      101.19    176.69 o 
   4   1  19      645.22      714.01    202.17 o 
  -1   2  19       44.59      167.77    152.39 o 
   0   2  19      260.78      275.05    160.77 o 
   1   2  19       11.98      -74.41     78.80 o 
   2   2  19      179.47      186.82     98.56 o 
   3   2  19      270.03      318.18    144.80 o 
   4   2  19      496.89      359.14    194.46 o 
  -1   3  19      134.33      227.43    161.44 o 
   0   3  19       57.30       70.77    151.36 o 
   1   3  19      520.88      642.83    193.69 o 
   2   3  19      154.34      312.48    106.06 o 
   3   3  19      360.32      331.98    176.61 o 
   4   3  19        9.34      -19.90    172.91 o 
   5   3  19       33.70      178.82    192.61 o 
  -1   4  19      326.65      305.60    174.97 o 
   0   4  19      405.73      767.91    204.23 o 
   1   4  19       37.06       10.70    157.99 o 
   2   4  19      611.71      579.47    202.64 o 
   3   4  19        5.32     -174.97    150.69 o 
   4   4  19       94.48       80.85    179.49 o 
   5   4  19        0.01      -94.63    168.59 o 
  -1   5  19       60.47      156.50    165.81 o 
   0   5  19      614.68      742.45    208.81 o 
   1   5  19      342.70      289.30    183.92 o 
   2   5  19        6.37      148.33    179.65 o 
   3   5  19        0.71      -19.44    172.91 o 
   4   5  19        8.38      372.00    200.32 o 
   0   6  19       34.01       18.05    167.71 o 
   1   6  19       43.53     -103.02    161.80 o 
   2   6  19      275.42      478.20    198.73 o 
   3   6  19       37.75      -85.01    176.82 o 
                                                 
